# Supplementary material for: CauloKO: an ordered transposon mutant library in Caulobacter crescentus
Source: J Bacteriol. 2026 Feb 27;208(3):e00417-22. doi: 10.1128/jb.00417-22 (PMC13001252; doi:10.1128/jb.00417-22)
Supplement: Table S1 [file jb.00417-22-s0004.xlsx]

## Sheet: Supplementary Table 1
Parental Strain					Tn Mutant 1					Tn Mutant 2					Tn Mutant 3					Tn Mutant 4
Genome Location (bps)	Gene Annotation	SNP Type	Mutation		Genome Location (bps)	Gene Annotation	SNP Type	Mutation		Genome Location (bps)	Gene Annotation	SNP Type	Mutation		Genome Location (bps)	Gene Annotation	SNP Type	Mutation		Genome Location (bps)	Gene Annotation	SNP Type	Mutation
										48812	hypothetical protein	+T	coding (34/93 nt)		48812	hypothetical protein	+T	coding (34/93 nt)		48812	hypothetical protein	+T	coding (34/93 nt)
56863	tRNA (N6‑isopentenyl adenosine(37)‑C2)‑methylthiotransferase MiaB	Δ1 bp	pseudogene (1149/1348 nt)		56863	tRNA (N6‑isopentenyl adenosine(37)‑C2)‑methylthiotransferase MiaB	Δ1 bp	pseudogene (1149/1348 nt)		56863	phosphate starvation‑inducible protein PhoH, putative/ferric uptake regulation protein	Δ1 bp	intergenic (‑217/+1338)		56863	phosphate starvation‑inducible protein PhoH, putative/ferric uptake regulation protein	Δ1 bp	intergenic (‑217/+1338)		56863	phosphate starvation‑inducible protein PhoH, putative/ferric uptake regulation protein	Δ1 bp	intergenic (‑217/+1338)
76045	hypothetical protein	T→G	P491P (CCT→CCG)		76045	hypothetical protein	T→G	P491P (CCT→CCG)		76045	hypothetical protein	T→G	P491P (CCT→CCG)		76045	hypothetical protein	T→G	P491P (CCT→CCG)		76045	hypothetical protein	T→G	P491P (CCT→CCG)
162144	heat‑inducible transcriptional repressor HrcA	+G	coding (825/1077 nt)		162144	heat‑inducible transcriptional repressor HrcA	+G	coding (825/1077 nt)		162144	heat‑inducible transcription repressor HrcA	+G	coding (825/1077 nt)		162144	heat‑inducible transcription repressor HrcA	+G	coding (825/1077 nt)		162144	heat‑inducible transcription repressor HrcA	+G	coding (825/1077 nt)
162157	heat‑inducible transcriptional repressor HrcA	Δ1 bp	coding (838/1077 nt)		162157	heat‑inducible transcriptional repressor HrcA	Δ1 bp	coding (838/1077 nt)		162157	heat‑inducible transcription repressor HrcA	Δ1 bp	coding (838/1077 nt)		162157	heat‑inducible transcription repressor HrcA	Δ1 bp	coding (838/1077 nt)		162157	heat‑inducible transcription repressor HrcA	Δ1 bp	coding (838/1077 nt)
361895	intergenic	C→T	intergenic (+76/+323)		361895	dihydrolipoyl dehydrogenase/methyl‑accepting chemotaxis protein	C→T	intergenic (+76/+323)		361895	2‑oxoglutarate dehydrogenase, E3 component, lipoamide dehydrogenase/methyl‑accepting chemotaxis protein McpC	C→T	intergenic (+76/+323)		361895	2‑oxoglutarate dehydrogenase, E3 component, lipoamide dehydrogenase/methyl‑accepting chemotaxis protein McpC	C→T	intergenic (+76/+323)		361895	2‑oxoglutarate dehydrogenase, E3 component, lipoamide dehydrogenase/methyl‑accepting chemotaxis protein McpC	C→T	intergenic (+76/+323)
										455551	CheE protein/TonB‑dependent receptor	A→C	intergenic (+223/‑47)
723511	EAL domain‑containing protein	C→G	P126A (CCC→GCC)		723511	EAL domain‑containing protein	C→G	P126A (CCC→GCC)		723511	sensory box/GGDEF family protein	C→G	P126A (CCC→GCC)		723511	sensory box/GGDEF family protein	C→G	P126A (CCC→GCC)		723511	sensory box/GGDEF family protein	C→G	P126A (CCC→GCC)
824099	hypothetical protein	+T	pseudogene (313/315 nt)		824099	hypothetical protein	+T	pseudogene (313/315 nt)												824099	hypothetical protein	+T	coding (131/609 nt)
					996834	intergenic	+G	intergenic (‑1279/‑57)		996834	flagellar hook‑associated protein FlaN, putative/flagellar hook assembly protein FlgD, putative	+G	intergenic (‑1399/‑800)							996834	flagellar hook‑associated protein FlaN, putative/flagellar hook assembly protein FlgD, putative	+G	intergenic (‑1399/‑800)
1041976	CsbD family protein	Δ1 bp	coding (165/204 nt)		1041976	CsbD family protein	Δ1 bp	coding (165/204 nt)		1041976	hypothetical protein	Δ1 bp	coding (165/204 nt)		1041976	hypothetical protein	Δ1 bp	coding (165/204 nt)		1041976	hypothetical protein	Δ1 bp	coding (165/204 nt)
1268666	intergenic	Δ1 bp	intergenic (‑117/‑70)		1268666	intergenic	Δ1 bp	intergenic (‑117/‑70)		1268666	transcriptional regulator, LysR family/sirohaem synthase	Δ1 bp	intergenic (‑51/‑70)		1268666	transcriptional regulator, LysR family/sirohaem synthase	Δ1 bp	intergenic (‑51/‑70)		1268666	transcriptional regulator, LysR family/sirohaem synthase	Δ1 bp	intergenic (‑51/‑70)
1865838	intergenic	(C)5→4	intergenic (‑43/‑185)		1865838	intergenic	(C)5→4	intergenic (‑43/‑185)		1865838	conserved hypothetical protein/cytosol aminopeptidase	(C)5→4	intergenic (‑43/‑185)		1865838	conserved hypothetical protein/cytosol aminopeptidase	(C)5→4	intergenic (‑43/‑185)		1865838	conserved hypothetical protein/cytosol aminopeptidase	(C)5→4	intergenic (‑43/‑185)
1901511	pyruvate dehydrogenase complex dihydrolipoamide acetyltransferase	T→C	I189I (ATT→ATC)		1901511	pyruvate dehydrogenase complex dihydrolipoamide acetyltransferase	T→C	I189I (ATT→ATC)		1901511	pyruvate dehydrogenase complex, E2 component, dihydrolipoamide acetyltransferase	T→C	I189I (ATT→ATC)		1901511	pyruvate dehydrogenase complex, E2 component, dihydrolipoamide acetyltransferase	T→C	I189I (ATT→ATC)		1901511	pyruvate dehydrogenase complex, E2 component, dihydrolipoamide acetyltransferase	T→C	I189I (ATT→ATC)
1958549	MFS transporter	C→G	G178G (GGC→GGG)		1958549	MFS transporter	C→G	G178G (GGC→GGG)		1958549	major facilitator family transporter	C→G	G178G (GGC→GGG)		1958549	major facilitator family transporter	C→G	G178G (GGC→GGG)		1958549	major facilitator family transporter	C→G	G178G (GGC→GGG)
2119218	intergenic	T→G	intergenic (‑122/+56)		2119218	intergenic	T→G	intergenic (‑122/+56)		2119218	uridylate kinase/translation elongation factor EF‑Ts	T→G	intergenic (‑122/+56)		2119218	uridylate kinase/translation elongation factor EF‑Ts	T→G	intergenic (‑122/+56)		2119218	uridylate kinase/translation elongation factor EF‑Ts	T→G	intergenic (‑122/+56)
2119221	intergenic	T→C	intergenic (‑125/+53)		2119221	intergenic	T→C	intergenic (‑125/+53)		2119221	uridylate kinase/translation elongation factor EF‑Ts	T→C	intergenic (‑125/+53)		2119221	uridylate kinase/translation elongation factor EF‑Ts	T→C	intergenic (‑125/+53)		2119221	uridylate kinase/translation elongation factor EF‑Ts	T→C	intergenic (‑125/+53)
2119229	intergenic	A→G	intergenic (‑133/+45)		2119229	intergenic	A→G	intergenic (‑133/+45)		2119229	uridylate kinase/translation elongation factor EF‑Ts	A→G	intergenic (‑133/+45)		2119229	uridylate kinase/translation elongation factor EF‑Ts	A→G	intergenic (‑133/+45)		2119229	uridylate kinase/translation elongation factor EF‑Ts	A→G	intergenic (‑133/+45)
2136567	NADH‑quinone oxidoreductase subunit NuoN	A→G	T77T (ACT→ACC)		2136567	NADH‑quinone oxidoreductase subunit NuoN	A→G	T77T (ACT→ACC)		2136567	NADH dehydrogenase I, N subunit	A→G	T72T (ACT→ACC)		2136567	NADH dehydrogenase I, N subunit	A→G	T72T (ACT→ACC)		2136567	NADH dehydrogenase I, N subunit	A→G	T72T (ACT→ACC)
2403010	intergenic	+CGCG	intergenic (–/–)												2403010	TonB‑dependent receptor/DedA family protein	+CGCG	intergenic (+17/‑86)		2403010	TonB‑dependent receptor/DedA family protein	+CGCG	intergenic (+17/‑86)
2411028	tRNA glutamyl‑Q(34) synthetase GluQRS	C→T	T210I (ACC→ATC)		2411028	tRNA glutamyl‑Q(34) synthetase GluQRS	C→T	T210I (ACC→ATC)		2411028	glutaminyl‑tRNA synthetase, putative	C→T	T210I (ACC→ATC)		2411028	glutaminyl‑tRNA synthetase, putative	C→T	T210I (ACC→ATC)		2411028	glutaminyl‑tRNA synthetase, putative	C→T	T210I (ACC→ATC)
2455419	intergenic	+C	intergenic (+62/+16)		2455419	intergenic	+C	intergenic (+62/+16)		2455419	heat shock protein, Hsp20 family/pentapeptide repeat family protein	+C	intergenic (+62/+16)		2455419	heat shock protein, Hsp20 family/pentapeptide repeat family protein	+C	intergenic (+62/+16)		2455419	heat shock protein, Hsp20 family/pentapeptide repeat family protein	+C	intergenic (+62/+16)
2704184	cytochrome P450	C→G	P80A (CCC→GCC)		2704184	cytochrome P450	C→G	P80A (CCC→GCC)		2704184	cytochrome P450 family protein	C→G	P80A (CCC→GCC)		2704184	cytochrome P450 family protein	C→G	P80A (CCC→GCC)		2704184	cytochrome P450 family protein	C→G	P80A (CCC→GCC)
2761575	intergenic	(C)5→4	intergenic (‑56/‑37)		2761575	intergenic	(C)5→4	intergenic (‑56/‑37)		2761575	cell division protein DivB/hypothetical protein	(C)5→4	intergenic (‑56/‑37)		2761575	cell division protein DivB/hypothetical protein	(C)5→4	intergenic (‑56/‑37)		2761575	cell division protein DivB/hypothetical protein	(C)5→4	intergenic (‑56/‑37)
2766761	phospho‑N‑acetylmuramoyl‑pentapeptide‑ transferase	Δ1 bp	pseudogene (775/1114 nt)		2766761	phospho‑N‑acetylmuramoyl‑pentapeptide‑ transferase	Δ1 bp	pseudogene (775/1114 nt)		2766761	UDP‑N‑acetylmuramoylalanine‑‑D‑glutamate ligase/UDP‑N‑acetylmuramoylalanyl‑D‑glutamyl‑2, 6‑diaminopimelate‑‑D‑alanyl‑D‑alanyl ligase	Δ1 bp	intergenic (‑354/+774)		2766761	UDP‑N‑acetylmuramoylalanine‑‑D‑glutamate ligase/UDP‑N‑acetylmuramoylalanyl‑D‑glutamyl‑2, 6‑diaminopimelate‑‑D‑alanyl‑D‑alanyl ligase	Δ1 bp	intergenic (‑354/+774)		2766761	UDP‑N‑acetylmuramoylalanine‑‑D‑glutamate ligase/UDP‑N‑acetylmuramoylalanyl‑D‑glutamyl‑2, 6‑diaminopimelate‑‑D‑alanyl‑D‑alanyl ligase	Δ1 bp	intergenic (‑354/+774)
2815721	intergenic	G→C	intergenic (–/–)							2815721	aminotransferase, class V/conserved hypothetical protein	G→C	intergenic (+49/‑82)		2815721	aminotransferase, class V/conserved hypothetical protein	G→C	intergenic (+49/‑82)		2815721	aminotransferase, class V/conserved hypothetical protein	G→C	intergenic (+49/‑82)
2986972	J domain‑containing protein	A→G	S37P (TCG→CCG)		2986972	J domain‑containing protein	A→G	S37P (TCG→CCG)		2986972	dnaJ family protein	A→G	S37P (TCG→CCG)		2986972	dnaJ family protein	A→G	S37P (TCG→CCG)		2986972	dnaJ family protein	A→G	S37P (TCG→CCG)
					3004629	intergenic	Δ1 bp	intergenic (‑10/+58)
3124497	hypothetical protein	+G	pseudogene (122/155 nt)		3124497	hypothetical protein	+G	pseudogene (122/155 nt)		3124497	carbamoyl‑phosphate synthase, large subunit/glutathione S‑transferase family protein	+G	intergenic (‑321/‑181)		3124497	carbamoyl‑phosphate synthase, large subunit/glutathione S‑transferase family protein	+G	intergenic (‑321/‑181)		3124497	carbamoyl‑phosphate synthase, large subunit/glutathione S‑transferase family protein	+G	intergenic (‑321/‑181)
3158214	3‑deoxy‑manno‑octulosonate cytidylyltransferase	A→G	L167L (CTT→CTC)		3158214	3‑deoxy‑manno‑octulosonate cytidylyltransferase	A→G	L167L (CTT→CTC)		3158214	3‑deoxy‑manno‑octulosonate cytidylyltransferase	A→G	L167L (CTT→CTC)		3158214	3‑deoxy‑manno‑octulosonate cytidylyltransferase	A→G	L167L (CTT→CTC)		3158214	3‑deoxy‑manno‑octulosonate cytidylyltransferase	A→G	L167L (CTT→CTC)
3163968	type II secretion system F family protein	T→G	G106G (GGA→GGC)		3163968	type II secretion system F family protein	T→G	G106G (GGA→GGC)		3163968	hypothetical protein	T→G	G106G (GGA→GGC)		3163968	hypothetical protein	T→G	G106G (GGA→GGC)		3163968	hypothetical protein	T→G	G106G (GGA→GGC)
3163974	type II secretion system F family protein	C→G	A104A (GCG→GCC)		3163974	type II secretion system F family protein	C→G	A104A (GCG→GCC)		3163974	hypothetical protein	C→G	A104A (GCG→GCC)		3163974	hypothetical protein	C→G	A104A (GCG→GCC)		3163974	hypothetical protein	C→G	A104A (GCG→GCC)
3177003	intergenic	+G	intergenic (‑19/+35)		3177003	intergenic	+G	intergenic (‑19/+35)		3177003	para‑aminobenzoate synthase, component I/conserved hypothetical protein	+G	intergenic (‑19/+35)		3177003	para‑aminobenzoate synthase, component I/conserved hypothetical protein	+G	intergenic (‑19/+35)		3177003	para‑aminobenzoate synthase, component I/conserved hypothetical protein	+G	intergenic (‑19/+35)
3195322	intergenic	+CGCG	intergenic (+15/‑198)		3195322	intergenic	+CGCG	intergenic (+15/‑198)		3195322	4‑oxalocrotonate tautomerase/flagellin, putative	+CGCG	intergenic (+15/‑198)		3195322	4‑oxalocrotonate tautomerase/flagellin, putative	+CGCG	intergenic (+15/‑198)		3195322	4‑oxalocrotonate tautomerase/flagellin, putative	+CGCG	intergenic (+15/‑198)
3240112	hypothetical protein	A→G	R51G (AGG→GGG)		3240112	hypothetical protein	A→G	R51G (AGG→GGG)		3240112	cobalamin biosynthesis protein/conserved hypothetical protein	A→G	intergenic (+300/‑35)		3240112	cobalamin biosynthesis protein/conserved hypothetical protein	A→G	intergenic (+300/‑35)		3240112	cobalamin biosynthesis protein/conserved hypothetical protein	A→G	intergenic (+300/‑35)
3283569	hypothetical protein	+C	pseudogene (631/710 nt)		3283569	hypothetical protein	+C	pseudogene (631/710 nt)		3283569	hypothetical protein	+C	coding (631/786 nt)		3283569	hypothetical protein	+C	coding (631/786 nt)		3283569	hypothetical protein	+C	coding (631/786 nt)
3351760	hypothetical protein	G→C	T11S (ACC→AGC)		3351760	hypothetical protein	G→C	T11S (ACC→AGC)		3351760	hypothetical protein	G→C	T27S (ACC→AGC)		3351760	hypothetical protein	G→C	T27S (ACC→AGC)		3351760	hypothetical protein	G→C	T27S (ACC→AGC)
3392426	intergenic	+GGC	intergenic (–/–)							3392426	TonB‑dependent receptor/TonB‑dependent receptor	+GGC	intergenic (+31/‑325)		3392426	TonB‑dependent receptor/TonB‑dependent receptor	+GGC	intergenic (+31/‑325)		3392426	TonB‑dependent receptor/TonB‑dependent receptor	+GGC	intergenic (+31/‑325)
3570312	aldose 1‑epimerase	A→G	S52P (TCG→CCG)		3570312	aldose 1‑epimerase	A→G	S52P (TCG→CCG)		3570312	conserved hypothetical protein	A→G	S52P (TCG→CCG)		3570312	conserved hypothetical protein	A→G	S52P (TCG→CCG)		3570312	conserved hypothetical protein	A→G	S52P (TCG→CCG)
3638748	intergenic	+G	intergenic (+60/+8)		3638748	intergenic	+G	intergenic (+60/+8)		3638748	conserved hypothetical protein/GGDEF family protein	+G	intergenic (+60/+8)		3638748	conserved hypothetical protein/GGDEF family protein	+G	intergenic (+60/+8)		3638748	conserved hypothetical protein/GGDEF family protein	+G	intergenic (+60/+8)
3687716	hypothetical protein	+G	pseudogene (104/725 nt)		3687716	hypothetical protein	+G	pseudogene (104/725 nt)		3687716	hypothetical protein	+G	coding (186/807 nt)		3687716	hypothetical protein	+G	coding (186/807 nt)		3687716	hypothetical protein	+G	coding (186/807 nt)
3730238	hypothetical protein	(ATGTGCTGG)2→1	coding (506‑514/1284 nt)		3730238	hypothetical protein	(ATGTGCTGG)2→1	coding (506‑514/1284 nt)		3730238	hypothetical protein	(ATGTGCTGG)2→1	coding (506‑514/1284 nt)		3730238	hypothetical protein	(ATGTGCTGG)2→1	coding (506‑514/1284 nt)		3730238	hypothetical protein	(ATGTGCTGG)2→1	coding (506‑514/1284 nt)
3762779	DoxX family protein	T→C	E77G (GAG→GGG)		3762779	DoxX family protein	T→C	E77G (GAG→GGG)		3762779	hypothetical protein	T→C	L142P (CTC→CCC)		3762779	hypothetical protein	T→C	L142P (CTC→CCC)		3762779	hypothetical protein	T→C	L142P (CTC→CCC)
3785933	double‑strand break repair helicase AddA	G→T	A23S (GCG→TCG)		3785933	double‑strand break repair helicase AddA	G→T	A23S (GCG→TCG)		3785933	helicase, UvrD/Rep family	G→T	A73S (GCG→TCG)		3785933	helicase, UvrD/Rep family	G→T	A73S (GCG→TCG)		3785933	helicase, UvrD/Rep family	G→T	A73S (GCG→TCG)
3796031	hypothetical protein	T→C	*129* (TAA→TAG)		3796031	hypothetical protein	T→C	*129* (TAA→TAG)		3796031	hypothetical protein	T→C	*129* (TAA→TAG)		3796031	hypothetical protein	T→C	*129* (TAA→TAG)		3796031	hypothetical protein	T→C	*129* (TAA→TAG)
3960349	DNA translocase FtsK	A→C	T822P (ACG→CCG)		3960349	DNA translocase FtsK	A→C	T822P (ACG→CCG)		3960349	cell division protein FtsK, putative	A→C	T816P (ACG→CCG)		3960349	cell division protein FtsK, putative	A→C	T816P (ACG→CCG)		3960349	cell division protein FtsK, putative	A→C	T816P (ACG→CCG)
4003781	DNA polymerase III subunit delta	G→C	V169L (GTG→CTG)		4003781	DNA polymerase III subunit delta	G→C	V169L (GTG→CTG)		4003781	hypothetical protein	G→C	V169L (GTG→CTG)		4003781	hypothetical protein	G→C	V169L (GTG→CTG)		4003781	hypothetical protein	G→C	V169L (GTG→CTG)
