# Supplementary material for: CauloKO: an ordered transposon mutant library in Caulobacter crescentus
Source: J Bacteriol. 2026 Feb 27;208(3):e00417-22. doi: 10.1128/jb.00417-22 (PMC13001252; doi:10.1128/jb.00417-22)
Supplement: Table S2 — Results indicating that 40 of the 53 mutants (75%) contained insertions in either the predicted gene or the gene immediately adjacent. [file jb.00417-22-s0005.xlsx]

## Sheet: Supplemental Table 2
CauliKO Gene ID	Sanger Gene ID
CC0133	CC0134		Green	Exact match to gene identity
CC0137	CC0137, CC0138		Yellow	Partial match due to random priming of nearby genes
CC0153	CC0153		Red	No match to gene identity
CC0161	Intergenic
CC0201	CC0201, CC0202
CC0321	CC 2173
CC0426	CC0426
CC0672	CC0671, CC0672
CC0706	CC1504 - CC1506
CC0936	CC0353, CC0354
CC1080	CC1080
CC1142	CC1142
CC1330	CC1330
CC1356	CC1356
CC1437	CC1437
CC1478	CC1477, CC1478
CC1528	CC1528
CC1611	CC1610, CC1611
CC1643	CC1643-CC1645
CC1765	CC1764, CC1765
CC1769	CC1769, CC1770
CC2096	CC2095, CC2096
CC2151	CC2149, CC2150
CC2223	CC3366, CC3367
CC2240	CC2240
CC2282	CC2282
CC2297	CC2297
CC2326	CC2326
CC2345	CC2345
CC2389	CC2389
CC2394	CC2394
CC2419	CC2419
CC2532	CC0168
CC2532	CC2532
CC2532	CC1102
CC2653	CC2652, CC2653
CC2817	CC3343
CC2887	CC2887, CC2888
CC2942	CC2942
CC3128	CC3755
CC3243	CC3243
CC3244	CC2902
CC3339	CC3343
CC3538	CC02539
CC3538	CC01602
CC3577	CC3629, CC3630
CC3700	CC3699, CC3700
CC3745	CC3745, CC3746
CC551	CC0551
fliF	CC0904, fliF
fliG	fliG
intergenic	intergenic, CC0809
katG	CC0352
purA	purA
