# Supplementary material for: CauloKO: an ordered transposon mutant library in Caulobacter crescentus
Source: J Bacteriol. 2026 Feb 27;208(3):e00417-22. doi: 10.1128/jb.00417-22 (PMC13001252; doi:10.1128/jb.00417-22)
Supplement: Table S3 — Complete collection. [file jb.00417-22-s0006.xlsx]

## Sheet: Complete Collection
Tn Insertion	CC_XXXX ORF Designations	Complete Plate Number	Well
3081926	2854	1	A1
1422773	1277	1	A2
3971685	3716	1	A3
2510329	2307	1	A4
3720364	3478	1	A5
1599538	1448	1	A6
719575	652	1	A7
3238620	3020	1	A8
2558456	2358	1	A9
3671697	3427	1	A10
906384	813	1	A11
736646	0	1	A12
1961405	1777	1	B1
2262382	2053	1	B2
3128909	2906	1	B3
1455143	1306	1	B4
1882782	1709	1	B5
2192042	1987	1	B6
1222404	1090	1	B7
1987297	1798	1	B8
476168	0	1	B9
3795015	3545	1	B10
2652657	2448	1	B11
3324169	3092	1	B12
2469882	2273	1	C1
614101	568	1	C2
1004826	909	1	C3
2455212	2258	1	C4
590912	552	1	C5
976814	882	1	C6
2071215	0	1	C7
1345568	1185	1	C8
1207792	1075	1	C9
3570011	3323	1	C10
3381893	3140	1	C11
456300	442	1	C12
3343602	3108	1	D1
2235008	2031	1	D2
3863307	3607	1	D3
3836864	3581	1	D4
3620880	3374	1	D5
2216428	2014	1	D6
1654872	1495	1	D7
2708419	2500	1	D8
2884466	2666	1	D9
2491063	0	1	D10
870751	789	1	D11
3526295	3271	1	D12
1443502	1297	1	E1
3821076	3570	1	E2
2722818	2518	1	E3
747274	0	1	E4
1866515	1692	1	E5
2783290	2572	1	E6
2040548	1844	1	E7
2960750	2746	1	E8
2680540	2474	1	E9
814839	743	1	E10
2356877	2150	1	E11
3443245	3194	1	E12
3206558	2988	1	F1
1169570	1037	1	F2
3904738	3645	1	F3
229542	212	1	F4
499430	478	1	F5
2314644	2104	1	F6
3954272	3702	1	F7
3346454	3111	1	F8
3594501	3347	1	F9
3881600	3623	1	F10
849326	772	1	F11
3090063	2864	1	F12
1498749	1344	1	G1
719095	0	1	G2
3444028	3194	1	G3
1501999	1348	1	G4
1460510	1312	1	G5
2619845	2414	1	G6
412177	391	1	G7
3544563	3292	1	G8
754193	687	1	G9
143272	134	1	G10
777357	709	1	G11
1274348	1122	1	G12
1503248	1349	1	H1
2064151	1871	1	H2
1426524	1280	1	H3
715605	648	1	H4
2823445	2612	1	H5
3250824	3033	1	H6
1585954	1434	1	H7
3243785	3028	1	H8
733896	663	1	H9
1666335	1508	1	H10
2571577	0	1	H11
214185	199	1	H12
1920157	1745	2	A1
3997552	3745	2	A2
737872	670	2	A3
343146	328	2	A4
1421481	1275	2	A5
1847691	1673	2	A6
550263	526	2	A7
2266743	2056	2	A8
2796001	2586	2	A9
1282740	1131	2	A10
954165	857	2	A11
1055541	949	2	A12
267222	254	2	B1
1870663	1698	2	B2
1595887	0	2	B3
2095167	1899	2	B4
4007188	3755	2	B5
4004554	0	2	B6
1133314	1006	2	B7
196016	183	2	B8
1114334	992	2	B9
334120	316	2	B10
2868098	2647	2	B11
955374	858	2	B12
1199177	1068	2	C1
1970188	1783	2	C2
3650201	3407	2	C3
1086688	974	2	C4
2100212	1904	2	C5
2271035	2058	2	C6
2523527	2321	2	C7
2104404	1907	2	C8
3497423	3235	2	C9
1343154	1184	2	C10
39515	37	2	C11
554748	531	2	C12
3261817	3043	2	D1
1068017	962	2	D2
531049	504	2	D3
3803465	3552	2	D4
3052979	2829	2	D5
1050457	945	2	D6
571773	540	2	D7
2920079	0	2	D8
136898	128	2	D9
3759490	0	2	D10
255311	240	2	D11
1854120	1680	2	D12
1919604	1744	2	E1
3779619	3532	2	E2
737105	669	2	E3
2596112	2394	2	E4
2321371	2112	2	E5
1562694	1414	2	E6
2722615	2518	2	E7
163413	156	2	E8
3163682	2940	2	E9
3864586	3607	2	E10
1480157	1327	2	E11
1331353	1172	2	E12
3917090	3661	2	F1
3587326	3339	2	F2
3092743	0	2	F3
1068815	963	2	F4
3557938	3308	2	F5
3557939	3308	2	F6
313474	297	2	F7
571278	540	2	F8
3662785	3419	2	F9
1671162	1512	2	F10
811766	740	2	F11
2298940	2090	2	F12
2976162	2760	2	G1
3298132	3069	2	G2
2729277	2523	2	G3
734205	663	2	G4
1104898	985	2	G5
1891267	1719	2	G6
1071592	965	2	G7
412840	391	2	G8
2470521	2274	2	G9
2006899	1814	2	G10
1293288	0	2	G11
2994868	2781	2	G12
1700103	1537	2	H1
293310	278	2	H2
3011722	2799	2	H3
3661495	3418	2	H4
1350131	1190	2	H5
1242814	1104	2	H6
803986	737	2	H7
924518	827	2	H8
1122360	0	2	H9
556428	532	2	H10
1995263	1805	2	H11
3781444	3535	2	H12
3220150	3001	3	A1
3183733	2960	3	A2
1045680	941	3	A3
3556702	3306	3	A4
1984497	1795	3	A5
214106	199	3	A6
2919293	0	3	A7
2323526	0	3	A8
3180196	2957	3	A9
3070416	2842	3	A10
1699223	1535	3	A11
685821	620	3	A12
499432	478	3	B1
1913742	1740	3	B2
3669471	3423	3	B3
1402789	1244	3	B4
812176	741	3	B5
2306737	0	3	B6
3117187	2894	3	B7
1505689	1351	3	B8
3178652	2955	3	B9
2681757	2476	3	B10
1874166	1702	3	B11
432351	417	3	B12
871384	789	3	C1
2235934	2032	3	C2
1339123	1181	3	C3
2275453	2063	3	C4
3023184	2806	3	C5
1546544	0	3	C6
2925764	2710	3	C7
617373	571	3	C8
3829999	3574	3	C9
262608	250	3	C10
1868650	1695	3	C11
874891	0	3	C12
3467951	3211	3	D1
1704151	1540	3	D2
2666144	2458	3	D3
2641372	2435	3	D4
2610772	2405	3	D5
2822774	2611	3	D6
2517180	2315	3	D7
1689718	1526	3	D8
456996	442	3	D9
1523040	1371	3	D10
1332335	1172	3	D11
949103	851	3	D12
3402387	0	3	E1
2639285	2432	3	E2
3350794	3116	3	E3
887133	799	3	E4
1693865	1529	3	E5
3548761	3298	3	E6
1276039	1124	3	E7
2931413	0	3	E8
906928	813	3	E9
2974367	0	3	E10
2575581	2374	3	E11
2989646	2774	3	E12
279990	265	3	F1
203040	188	3	F2
2848454	2631	3	F3
3638101	3395	3	F4
2524635	2322	3	F5
3932654	0	3	F6
3946033	3693	3	F7
2982657	2766	3	F8
852835	776	3	F9
1849177	1674	3	F10
1718692	1554	3	F11
27374	26	3	F12
3893090	3634	3	G1
715350	648	3	G2
3425305	3177	3	G3
1069832	964	3	G4
3715104	3471	3	G5
622873	574	3	G6
882277	797	3	G7
429518	410	3	G8
1604820	1455	3	G9
3251238	0	3	G10
3450996	3197	3	G11
276104	262	3	G12
2775804	2565	3	H1
2358284	2152	3	H2
1148743	1017	3	H3
1432084	1284	3	H4
784617	715	3	H5
2511748	2309	3	H6
2883538	2664	3	H7
237643	221	3	H8
199443	185	3	H9
2309642	2099	3	H10
1855351	1681	3	H11
1172679	1040	3	H12
936696	839	4	A1
3119771	2899	4	A2
693902	627	4	A3
3963908	3708	4	A4
2256465	2049	4	A5
1203273	1070	4	A6
2237666	2034	4	A7
505437	482	4	A8
874789	0	4	A9
3859756	3606	4	A10
1609897	1460	4	A11
545555	522	4	A12
2336283	2130	4	B1
3779009	3531	4	B2
2895749	0	4	B3
1276340	1124	4	B4
3225542	3006	4	B5
3256645	3039	4	B6
2539729	0	4	B7
1082729	971	4	B8
341598	326	4	B9
1715581	1551	4	B10
338014	322	4	B11
2034405	1841	4	B12
693249	626	4	C1
2910851	2696	4	C2
3450804	3197	4	C3
3506623	3245	4	C4
2989496	2774	4	C5
1820551	1643	4	C6
1119433	0	4	C7
3691116	3449	4	C8
3428925	3180	4	C9
792246	722	4	C10
420978	399	4	C11
631178	579	4	C12
2485962	2285	4	D1
1442522	1296	4	D2
772191	0	4	D3
870889	789	4	D4
143893	134	4	D5
132577	121	4	D6
1915952	1742	4	D7
3376881	3136	4	D8
2871834	2652	4	D9
2629646	2423	4	D10
158071	147	4	D11
828658	754	4	D12
547090	523	4	E1
1355360	0	4	E2
670320	609	4	E3
878012	795	4	E4
754301	688	4	E5
423615	403	4	E6
3807913	3559	4	E7
212800	199	4	E8
350187	335	4	E9
3084478	2857	4	E10
2599053	2397	4	E11
3190785	2969	4	E12
1797361	1622	4	F1
940654	844	4	F2
600616	0	4	F3
1644146	1487	4	F4
3315161	3085	4	F5
3866976	3610	4	F6
3605395	3357	4	F7
683221	619	4	F8
3727555	3485	4	F9
1373121	1214	4	F10
3245372	3030	4	F11
2182204	1979	4	F12
3624955	3380	4	G1
943113	848	4	G2
317028	301	4	G3
1390766	1232	4	G4
2500469	2299	4	G5
1814187	1636	4	G6
2177799	1975	4	G7
2096594	1901	4	G8
1305333	1146	4	G9
569221	539	4	G10
782126	713	4	G11
141164	132	4	G12
3301737	3072	4	H1
276029	262	4	H2
1925002	0	4	H3
3177390	2954	4	H4
2500475	2299	4	H5
180349	169	4	H6
2776162	2565	4	H7
2779648	2569	4	H8
21690	21	4	H9
1071538	965	4	H10
1447660	1299	4	H11
3563999	3314	4	H12
3889023	3630	5	A1
1931449	1754	5	A2
1431385	1284	5	A3
1379321	1221	5	A4
242065	224	5	A5
2244484	2039	5	A6
2031133	1837	5	A7
1942279	0	5	A8
2916508	2701	5	A9
656211	599	5	A10
60733	61	5	A11
2259971	2052	5	A12
2920604	2707	5	B1
3066516	2840	5	B2
3824894	3571	5	B3
3137953	0	5	B4
3405385	3160	5	B5
1818447	1640	5	B6
2875701	2658	5	B7
3128629	2906	5	B8
2783584	2573	5	B9
1289757	1136	5	B10
3839167	3582	5	B11
391401	372	5	B12
3340120	3106	5	C1
1729095	1565	5	C2
1956857	1773	5	C3
2913370	0	5	C4
2085375	1890	5	C5
2415169	0	5	C6
1371517	0	5	C7
3147253	2924	5	C8
1229461	1095	5	C9
1114914	993	5	C10
3375811	3135	5	C11
3126247	2902	5	C12
2719740	2515	5	D1
2948205	2732	5	D2
184903	171	5	D3
3520074	3260	5	D4
1540204	1388	5	D5
855272	0	5	D6
1335118	1175	5	D7
697496	631	5	D8
1115199	994	5	D9
1443903	1297	5	D10
1785926	1612	5	D11
1551700	1404	5	D12
3452699	3198	5	E1
2614307	2409	5	E2
2483357	2284	5	E3
925296	828	5	E4
925297	828	5	E5
1091654	978	5	E6
1281996	1131	5	E7
2197736	1993	5	E8
2197737	1993	5	E9
2573780	2373	5	E10
1048619	944	5	E11
1875569	1703	5	E12
2182853	1979	5	F1
3737966	3494	5	F2
33788	30	5	F3
2625106	2419	5	F4
3618000	3370	5	F5
3670422	3425	5	F6
2468248	0	5	F7
2925670	2710	5	F8
2816193	2605	5	F9
2711765	2501	5	F10
3830448	3575	5	F11
2001485	1809	5	F12
2454742	0	5	G1
1925321	0	5	G2
2953921	2737	5	G3
1795414	1621	5	G4
2487107	2286	5	G5
115893	105	5	G6
2603119	2398	5	G7
1669606	1511	5	G8
1222847	1091	5	G9
3521674	0	5	G10
2437649	2238	5	G11
2437650	2238	5	G12
1372501	0	5	H1
3419391	3174	5	H2
3015877	2802	5	H3
569429	539	5	H4
2713374	2503	5	H5
2713375	2503	5	H6
2318033	2108	5	H7
306019	0	5	H8
3038062	2817	5	H9
1286851	1134	5	H10
3405415	3160	5	H11
2821971	2610	5	H12
965491	868	6	A1
340517	0	6	A2
1437907	1293	6	A3
3916449	3660	6	A4
1097272	983	6	A5
1649004	1491	6	A6
2561303	2361	6	A7
1667397	1508	6	A8
310431	294	6	A9
2255462	0	6	A10
2003871	1812	6	A11
1161962	1031	6	A12
1078399	0	6	B1
837750	761	6	B2
3880559	0	6	B3
416284	394	6	B4
19800	0	6	B5
2878228	2660	6	B6
619901	572	6	B7
1082404	971	6	B8
3035436	2814	6	B9
3567540	3320	6	B10
3633718	3391	6	B11
2851864	2633	6	B12
913420	818	6	C1
3441626	3192	6	C2
1112162	991	6	C3
1117190	995	6	C4
938643	842	6	C5
1623648	1473	6	C6
1993074	1802	6	C7
3401092	0	6	C8
1458304	1310	6	C9
3036733	2815	6	C10
3604447	3356	6	C11
3496982	3234	6	C12
421190	399	6	D1
3428978	3181	6	D2
1886300	1712	6	D3
3694411	3453	6	D4
2513964	2312	6	D5
2990576	2774	6	D6
3671071	3426	6	D7
88938	0	6	D8
304035	288	6	D9
135170	125	6	D10
2864736	2644	6	D11
3406863	3161	6	D12
3102162	2878	6	E1
643226	587	6	E2
3129243	2907	6	E3
165380	158	6	E4
615737	570	6	E5
2480488	2282	6	E6
683924	619	6	E7
3245698	3030	6	E8
2108357	1911	6	E9
826844	752	6	E10
976989	882	6	E11
2719196	2513	6	E12
2775710	2564	6	F1
2775711	2564	6	F2
658855	601	6	F3
349763	335	6	F4
3644116	3400	6	F5
2729149	2522	6	F6
3748399	3504	6	F7
2043933	1848	6	F8
1574880	1424	6	F9
1598725	1448	6	F10
3230824	3011	6	F11
1980252	1791	6	F12
2269294	2058	6	G1
625677	575	6	G2
2654647	0	6	G3
2824793	2613	6	G4
174968	164	6	G5
2164950	1967	6	G6
3058088	2832	6	G7
2950639	2734	6	G8
2340742	2136	6	G9
2896151	2676	6	G10
3185371	2963	6	G11
2223969	0	6	G12
1929761	1753	6	H1
1457620	1310	6	H2
725960	657	6	H3
1443894	1297	6	H4
1567433	1419	6	H5
2461515	2264	6	H6
15352	13	6	H7
693303	626	6	H8
901121	808	6	H9
1361978	0	6	H10
984957	891	6	H11
1795415	1621	6	H12
1571377	1422	7	A1
1037768	934	7	A2
613753	568	7	A3
3684256	3440	7	A4
2716518	2509	7	A5
3049254	2825	7	A6
1981119	1791	7	A7
2624063	2419	7	A8
169946	161	7	A9
2075906	1879	7	A10
272996	259	7	A11
2869533	2650	7	A12
1091334	978	7	B1
1256666	1108	7	B2
636767	582	7	B3
1196375	1064	7	B4
2485137	2285	7	B5
2614696	2410	7	B6
3019351	2804	7	B7
458490	442	7	B8
654774	598	7	B9
3504012	3242	7	B10
3396316	3149	7	B11
572798	540	7	B12
777567	710	7	C1
3823264	3571	7	C2
1666230	0	7	C3
256241	242	7	C4
2595903	2393	7	C5
3733582	3491	7	C6
1689915	1526	7	C7
2590060	2389	7	C8
34812	32	7	C9
3537772	3282	7	C10
1931614	1754	7	C11
148679	0	7	C12
1505028	1350	7	D1
984615	0	7	D2
1438381	1294	7	D3
105674	95	7	D4
241301	224	7	D5
1630378	1478	7	D6
1233476	1099	7	D7
2064628	1872	7	D8
2516619	2315	7	D9
2019159	1826	7	D10
670696	609	7	D11
3234975	0	7	D12
187014	173	7	E1
2595761	2393	7	E2
3684567	3441	7	E3
1435807	1290	7	E4
2059428	1867	7	E5
3427985	3180	7	E6
1008975	911	7	E7
2884676	2667	7	E8
971972	877	7	E9
1786014	1612	7	E10
1227252	1093	7	E11
3619730	3373	7	E12
1801955	1624	7	F1
1701540	1539	7	F2
3048126	2824	7	F3
2995533	2782	7	F4
3496861	0	7	F5
2373653	2168	7	F6
3930909	3679	7	F7
1553166	1405	7	F8
1232599	1098	7	F9
2499508	2298	7	F10
3374296	3134	7	F11
1186165	1054	7	F12
17122	14	7	G1
266834	253	7	G2
3750556	3506	7	G3
1255061	1107	7	G4
390316	370	7	G5
3522324	3264	7	G6
3778433	3531	7	G7
2622639	2416	7	G8
1342337	1184	7	G9
818005	745	7	G10
1447048	1299	7	G11
3849522	3594	7	G12
3232129	3013	7	H1
3136445	2913	7	H2
674243	613	7	H3
904904	812	7	H4
118098	107	7	H5
2334786	2129	7	H6
1615154	1465	7	H7
2632796	2426	7	H8
687517	621	7	H9
2627162	2421	7	H10
3359519	3122	7	H11
1440575	1295	7	H12
1980253	1791	8	A1
1619520	1470	8	A2
2549127	0	8	A3
2216201	2014	8	A4
2458457	2261	8	A5
2235529	0	8	A6
1004283	907	8	A7
2318468	2108	8	A8
1042092	0	8	A9
1111739	991	8	A10
3947214	3694	8	A11
2807530	2597	8	A12
2239137	2035	8	B1
2698293	2486	8	B2
3277272	3053	8	B3
1466209	0	8	B4
160237	151	8	B5
3698439	3457	8	B6
826838	751	8	B7
3898379	3639	8	B8
3412359	3166	8	B9
3323689	3091	8	B10
1250147	1106	8	B11
1173299	1042	8	B12
3405157	3160	8	C1
1881714	1708	8	C2
1435315	0	8	C3
2157179	1960	8	C4
2233187	2029	8	C5
2494752	2293	8	C6
2561304	2361	8	C7
2952463	2735	8	C8
830151	755	8	C9
85018	0	8	C10
775770	707	8	C11
2860677	2641	8	C12
2450421	2252	8	D1
1012757	915	8	D2
58202	57	8	D3
1525608	1375	8	D4
3872435	3615	8	D5
149147	139	8	D6
494163	471	8	D7
1309580	1151	8	D8
2864440	2644	8	D9
1666395	1508	8	D10
2006568	1813	8	D11
2447055	2248	8	D12
1760231	1592	8	E1
2547106	2346	8	E2
2852434	2634	8	E3
3838231	3581	8	E4
1460255	1312	8	E5
587678	550	8	E6
590480	552	8	E7
648745	593	8	E8
1668062	1509	8	E9
1869810	1696	8	E10
3320080	3088	8	E11
784055	714	8	E12
3803809	3553	8	F1
3231182	3012	8	F2
2472609	2275	8	F3
3785485	3537	8	F4
2528588	2325	8	F5
397737	377	8	F6
203386	188	8	F7
2080699	1885	8	F8
2588718	2388	8	F9
3167719	2943	8	F10
3568659	3322	8	F11
2228389	2027	8	F12
80055	78	8	G1
412751	391	8	G2
1905772	1733	8	G3
1539883	1388	8	G4
2757313	2550	8	G5
535685	509	8	G6
3039646	2818	8	G7
3542877	3288	8	G8
451734	435	8	G9
3174003	2950	8	G10
2049070	1853	8	G11
521451	501	8	G12
920935	825	8	H1
1277966	1126	8	H2
714444	647	8	H3
2867845	2647	8	H4
292398	277	8	H5
292399	277	8	H6
284429	268	8	H7
3220283	3001	8	H8
3816105	3565	8	H9
2742496	2537	8	H10
1527787	1377	8	H11
2593830	2391	8	H12
450524	433	9	A1
1303955	1145	9	A2
2177740	1975	9	A3
1556452	1408	9	A4
666858	606	9	A5
1737936	1572	9	A6
2723287	2518	9	A7
3573710	3326	9	A8
797102	728	9	A9
2555884	2355	9	A10
1970870	1784	9	A11
2755543	2547	9	A12
2214369	2013	9	B1
2232795	2029	9	B2
3652062	3410	9	B3
1386133	1227	9	B4
2068367	1875	9	B5
1431624	1284	9	B6
2636580	2429	9	B7
3033352	2812	9	B8
2030154	1835	9	B9
1357006	1197	9	B10
3599613	3352	9	B11
455293	441	9	B12
1736760	1570	9	C1
2496285	2294	9	C2
518073	498	9	C3
3819858	3569	9	C4
1483346	1330	9	C5
2288794	2077	9	C6
300569	287	9	C7
1539882	1388	9	C8
3522431	3265	9	C9
1541965	1392	9	C10
1953025	1769	9	C11
721676	653	9	C12
830279	756	9	D1
2707655	2499	9	D2
2340642	2136	9	D3
2432500	2230	9	D4
261502	249	9	D5
222347	208	9	D6
2236868	2033	9	D7
3049353	2825	9	D8
1551221	1403	9	D9
1551222	1403	9	D10
3363545	3126	9	D11
2287322	2075	9	D12
2662750	2455	9	E1
2307465	2097	9	E2
2953959	2737	9	E3
69274	68	9	E4
258236	246	9	E5
489551	466	9	E6
204826	191	9	E7
2096743	1901	9	E8
952529	857	9	E9
3342944	3108	9	E10
962318	865	9	E11
3676661	3433	9	E12
3538798	3283	9	F1
1489731	1335	9	F2
2725322	2521	9	F3
548838	525	9	F4
548840	525	9	F5
826470	751	9	F6
3744941	3501	9	F7
2863827	2643	9	F8
23612	23	9	F9
1198841	1068	9	F10
3525683	3270	9	F11
3747069	3503	9	F12
2781693	2570	9	G1
371933	350	9	G2
3170882	2946	9	G3
1675368	1516	9	G4
46624	44	9	G5
3818071	3567	9	G6
3015697	2802	9	G7
3926664	3671	9	G8
3641151	3398	9	G9
2297252	2088	9	G10
3932154	3680	9	G11
3911825	3654	9	G12
2030782	1836	9	H1
1600186	1449	9	H2
1822908	1649	9	H3
3636725	3393	9	H4
1001088	905	9	H5
3420895	3175	9	H6
3345159	3110	9	H7
2686844	2479	9	H8
3143224	2922	9	H9
835495	760	9	H10
1819778	1642	9	H11
1905454	1732	9	H12
3372649	3132	10	A1
1898368	1726	10	A2
429774	411	10	A3
1601928	1451	10	A4
1637857	1482	10	A5
58715	58	10	A6
3286642	3061	10	A7
764959	697	10	A8
155264	144	10	A9
1742151	1576	10	A10
3021736	2805	10	A11
98505	90	10	A12
2914641	2700	10	B1
1209410	1077	10	B2
980802	886	10	B3
602270	561	10	B4
2093316	1897	10	B5
3140668	2919	10	B6
1681188	1520	10	B7
2730877	2525	10	B8
1990530	1800	10	B9
683925	619	10	B10
1888009	1714	10	B11
3520771	3262	10	B12
2566396	2367	10	C1
2438187	2238	10	C2
2350932	2147	10	C3
3989124	3733	10	C4
2532021	2328	10	C5
1212851	1080	10	C6
285027	269	10	C7
3161330	2937	10	C8
3575017	3327	10	C9
3306439	3076	10	C10
589109	551	10	C11
2590141	2389	10	C12
3050552	2827	10	D1
1012335	914	10	D2
292258	276	10	D3
195060	182	10	D4
3998054	3745	10	D5
3889254	3630	10	D6
413315	392	10	D7
1483565	1330	10	D8
2784930	2574	10	D9
3504849	3243	10	D10
3513271	3250	10	D11
390366	370	10	D12
2421794	2218	10	E1
3106476	2883	10	E2
3506333	3245	10	E3
215504	201	10	E4
170399	161	10	E5
298213	285	10	E6
465507	447	10	E7
534142	506	10	E8
1386497	1227	10	E9
307915	291	10	E10
3994007	3740	10	E11
3180195	2957	10	E12
2529355	2326	10	F1
3110805	2887	10	F2
2782032	2570	10	F3
1510338	1356	10	F4
3550861	3300	10	F5
1734215	1568	10	F6
3213274	2995	10	F7
1360615	1201	10	F8
3965516	3710	10	F9
2276198	2064	10	F10
2499059	2297	10	F11
2625658	2419	10	F12
3665082	3420	10	G1
2582228	2380	10	G2
984149	890	10	G3
2439697	2240	10	G4
2357148	2151	10	G5
2460196	2263	10	G6
754208	687	10	G7
541157	516	10	G8
3328584	3096	10	G9
2741118	2535	10	G10
840618	763	10	G11
3576907	3329	10	G12
2593829	2391	10	H1
2011856	1819	10	H2
2544151	2342	10	H3
1616892	1466	10	H4
1426447	1280	10	H5
3003679	2791	10	H6
3927153	3671	10	H7
2652658	2448	10	H8
611552	566	10	H9
1804703	1627	10	H10
3527174	3272	10	H11
208045	194	10	H12
221166	206	11	A1
3259180	3042	11	A2
1614248	1465	11	A3
3395654	3148	11	A4
3960641	3705	11	A5
2141863	1943	11	A6
1857781	1685	11	A7
52253	51	11	A8
1953505	1769	11	A9
2460461	2264	11	A10
218331	203	11	A11
106432	96	11	A12
2545647	2345	11	B1
3498414	3236	11	B2
1896639	1724	11	B3
3818646	3567	11	B4
1928898	1752	11	B5
1948932	1765	11	B6
2216561	2014	11	B7
2398015	2190	11	B8
3656465	3413	11	B9
136203	127	11	B10
3323860	3091	11	B11
2183399	1980	11	B12
3602045	3354	11	C1
3313036	3083	11	C2
542504	517	11	C3
1271279	1119	11	C4
3341969	3107	11	C5
3545562	3293	11	C6
334121	316	11	C7
3684440	3440	11	C8
450969	434	11	C9
2222149	2019	11	C10
535178	507	11	C11
3965421	3709	11	C12
1445972	1298	11	D1
59878	60	11	D2
860341	784	11	D3
1867454	1692	11	D4
2594258	2392	11	D5
2536457	2333	11	D6
2348927	2142	11	D7
3952783	3701	11	D8
1120061	997	11	D9
1316234	1157	11	D10
1060093	954	11	D11
2578437	2377	11	D12
2419754	2215	11	E1
3484554	3222	11	E2
1845046	1670	11	E3
3090187	2865	11	E4
374498	352	11	E5
67466	66	11	E6
3453429	3198	11	E7
657959	600	11	E8
871951	790	11	E9
966004	869	11	E10
2010058	1818	11	E11
758642	692	11	E12
3481223	3219	11	F1
1767492	1598	11	F2
2097049	1901	11	F3
2467877	2271	11	F4
1760682	1593	11	F5
1902377	1730	11	F6
1478789	1326	11	F7
1986600	1797	11	F8
1150742	1018	11	F9
1651635	1493	11	F10
260990	249	11	F11
2653344	2448	11	F12
424348	404	11	G1
3083768	2856	11	G2
1784233	1610	11	G3
67166	66	11	G4
2457164	2260	11	G5
654888	598	11	G6
2525268	2323	11	G7
2210423	2008	11	G8
1819227	1641	11	G9
2278044	2067	11	G10
2988665	2773	11	G11
1910219	1737	11	G12
3852649	3599	11	H1
3852650	3599	11	H2
3906957	3649	11	H3
1544034	1396	11	H4
2452767	2255	11	H5
2214368	2013	11	H6
3830422	3575	11	H7
1763988	1595	11	H8
3413284	3167	11	H9
3619932	3373	11	H10
1838476	1664	11	H11
2093330	1897	11	H12
3183274	2960	12	A1
3339733	3106	12	A2
600972	560	12	A3
2447668	2248	12	A4
3952090	3700	12	A5
1197841	1066	12	A6
176856	165	12	A7
2270733	2058	12	A8
2353351	2148	12	A9
438715	425	12	A10
438716	425	12	A11
2985010	2770	12	A12
1880519	1706	12	B1
2735329	2530	12	B2
1651544	1493	12	B3
783426	714	12	B4
2666676	2460	12	B5
3812180	3563	12	B6
3032442	2811	12	B7
2428872	2226	12	B8
3544152	3291	12	B9
3673147	3429	12	B10
459657	443	12	B11
2365152	2160	12	B12
1007514	910	12	C1
1648625	1490	12	C2
2669058	2462	12	C3
329841	313	12	C4
2960232	2746	12	C5
2291295	2081	12	C6
501167	480	12	C7
1334093	1174	12	C8
3639595	3396	12	C9
3108832	2885	12	C10
2497554	2296	12	C11
1005594	909	12	C12
3349123	3114	12	D1
1531028	1380	12	D2
1993009	1802	12	D3
3033469	2812	12	D4
1879775	1706	12	D5
3670420	3425	12	D6
3820503	3570	12	D7
678446	616	12	D8
515788	495	12	D9
3721534	3479	12	D10
2681000	2475	12	D11
1281805	1131	12	D12
3008930	2796	12	E1
2810890	2600	12	E2
2770376	2559	12	E3
3497796	3235	12	E4
3350099	3115	12	E5
2560490	2360	12	E6
489687	466	12	E7
2300200	2091	12	E8
1009729	911	12	E9
2443599	2244	12	E10
3645678	3402	12	E11
3157636	2933	12	E12
735729	665	12	F1
127737	117	12	F2
3749429	3504	12	F3
2929298	2712	12	F4
1349476	1189	12	F5
2858974	2639	12	F6
1045727	941	12	F7
1560274	1412	12	F8
1560275	1412	12	F9
427627	408	12	F10
1714896	1550	12	F11
2622224	2416	12	F12
3634338	3391	12	G1
1681076	1520	12	G2
3061729	2834	12	G3
2301313	2092	12	G4
1384361	1225	12	G5
1942797	1760	12	G6
2264147	2054	12	G7
3947994	3695	12	G8
4257	6	12	G9
2078312	1882	12	G10
881908	797	12	G11
3435117	3189	12	G12
832142	757	12	H1
1310504	1151	12	H2
941725	846	12	H3
39516	37	12	H4
11186	11	12	H5
3502905	3240	12	H6
1403639	1244	12	H7
1011006	912	12	H8
2098472	1903	12	H9
848417	771	12	H10
2276583	2065	12	H11
3492021	3228	12	H12
1915801	1742	13	A1
3103576	2881	13	A2
285275	270	13	A3
2248057	2041	13	A4
1718908	1554	13	A5
2727578	2521	13	A6
511503	490	13	A7
1141022	1010	13	A8
420265	398	13	A9
1288446	1135	13	A10
1613188	1464	13	A11
158130	147	13	A12
1108852	988	13	B1
1973577	1787	13	B2
2902423	2685	13	B3
1726642	1563	13	B4
733559	662	13	B5
1168820	1037	13	B6
2969200	2754	13	B7
3186849	2965	13	B8
3368611	3129	13	B9
3694846	3453	13	B10
1269141	1118	13	B11
834932	759	13	B12
2973825	2758	13	C1
2463308	2266	13	C2
3395763	3148	13	C3
2519855	2317	13	C4
1883700	1710	13	C5
2599416	2397	13	C6
3544414	3292	13	C7
3483340	3221	13	C8
3575046	3327	13	C9
1374155	1216	13	C10
1875568	1703	13	C11
2853224	2635	13	C12
2902372	2685	13	D1
2061579	1869	13	D2
2895648	2675	13	D3
2863356	2643	13	D4
3113997	2891	13	D5
1887879	1714	13	D6
3851472	3597	13	D7
3657472	3414	13	D8
782562	713	13	D9
1461903	1313	13	D10
2781614	2570	13	D11
1602331	1452	13	D12
3386614	3144	13	E1
1983283	1792	13	E2
1727433	1563	13	E3
2062081	1869	13	E4
1868392	1694	13	E5
1519317	1366	13	E6
2961252	2747	13	E7
2562596	2362	13	E8
1531882	1381	13	E9
3290889	3065	13	E10
3203396	2986	13	E11
3196246	2976	13	E12
67238	66	13	F1
3547202	3296	13	F2
2059935	1867	13	F3
3398852	3151	13	F4
578541	544	13	F5
619911	572	13	F6
686307	620	13	F7
3889916	3631	13	F8
2043142	1847	13	F9
1072724	966	13	F10
1572536	1423	13	F11
1954470	1771	13	F12
1959354	1774	13	G1
3150373	2927	13	G2
2875725	2658	13	G3
1160636	1030	13	G4
2394443	2185	13	G5
706867	638	13	G6
507980	486	13	G7
365207	344	13	G8
3810100	3560	13	G9
220584	205	13	G10
3480407	3218	13	G11
3693468	3451	13	G12
3104329	2881	13	H1
2764295	2555	13	H2
3349714	3114	13	H3
1544810	1397	13	H4
2287461	2075	13	H5
2350822	2146	13	H6
2671207	2465	13	H7
1480408	1328	13	H8
181398	170	13	H9
3970865	3715	13	H10
856256	779	13	H11
3632600	3390	13	H12
3343905	3109	14	A1
3900759	3641	14	A2
3569736	3323	14	A3
3120237	2899	14	A4
1387881	1229	14	A5
1780230	1607	14	A6
2920263	2707	14	A7
1530152	1380	14	A8
1548736	1400	14	A9
1768429	1600	14	A10
3699202	3458	14	A11
3699203	3458	14	A12
1954676	1771	14	B1
2640490	2434	14	B2
734336	663	14	B3
1585251	1433	14	B4
3240843	3022	14	B5
2517549	2316	14	B6
2717251	2510	14	B7
3888300	3629	14	B8
3607327	3358	14	B9
1324754	1166	14	B10
2695411	2485	14	B11
2239990	2036	14	B12
2699035	2487	14	C1
3371578	3131	14	C2
1802991	1625	14	C3
2739364	2534	14	C4
3618972	3372	14	C5
3219955	3001	14	C6
3375812	3135	14	C7
2824674	2613	14	C8
3760018	3514	14	C9
3555134	3304	14	C10
1732718	1567	14	C11
519317	499	14	C12
3557242	3307	14	D1
2999381	2788	14	D2
329543	313	14	D3
1891228	1719	14	D4
754133	687	14	D5
2954727	2739	14	D6
1996411	1806	14	D7
2418359	2214	14	D8
1182997	1051	14	D9
3950228	3698	14	D10
203125	188	14	D11
1780778	1607	14	D12
3034499	2813	14	E1
1867493	1692	14	E2
349310	335	14	E3
2231494	2028	14	E4
2398827	2191	14	E5
3847830	3590	14	E6
1545488	1397	14	E7
2207683	2005	14	E8
934630	837	14	E9
2608270	2403	14	E10
878566	795	14	E11
1060135	955	14	E12
2152983	1957	14	F1
3332390	3100	14	F2
401678	381	14	F3
23409	22	14	F4
1951340	1767	14	F5
1658098	1499	14	F6
2913871	2698	14	F7
1846962	1672	14	F8
3717082	3474	14	F9
20574	20	14	F10
3518141	3257	14	F11
2614011	2409	14	F12
2338548	2134	14	G1
3349841	3115	14	G2
193042	180	14	G3
342457	327	14	G4
2372799	2168	14	G5
2635320	2428	14	G6
2069807	1876	14	G7
1813916	1635	14	G8
281621	266	14	G9
1462967	1314	14	G10
959046	861	14	G11
3835495	3580	14	G12
3337673	3104	14	H1
2259165	2051	14	H2
3647488	3405	14	H3
77210	76	14	H4
14295	13	14	H5
2459002	2262	14	H6
3985515	3728	14	H7
1544475	1396	14	H8
208903	195	14	H9
3481455	3219	14	H10
1361625	1202	14	H11
859531	783	14	H12
890879	802	15	A1
2047361	1850	15	A2
1142410	1012	15	A3
2958396	2743	15	A4
2546968	2346	15	A5
1057402	950	15	A6
3439223	3191	15	A7
200677	186	15	A8
1040842	937	15	A9
3949674	3697	15	A10
3949675	3697	15	A11
1671495	1512	15	A12
1281960	1131	15	B1
2035916	1842	15	B2
3023688	2806	15	B3
2295595	2085	15	B4
1307002	1148	15	B5
747424	681	15	B6
747425	681	15	B7
2180089	1977	15	B8
3028733	2810	15	B9
2715585	2507	15	B10
1837142	1662	15	B11
1950211	1766	15	B12
3027874	2809	15	C1
210455	196	15	C2
2464288	2268	15	C3
3705057	3462	15	C4
2722393	2517	15	C5
672832	612	15	C6
3484375	3222	15	C7
2284313	2073	15	C8
2812754	2602	15	C9
2903676	2687	15	C10
2325541	2119	15	C11
384160	362	15	C12
2900527	2683	15	D1
3741722	3498	15	D2
1151324	1019	15	D3
121313	112	15	D4
2236252	2032	15	D5
1998232	1807	15	D6
1797756	1623	15	D7
2024952	1830	15	D8
1935501	1756	15	D9
3085458	2858	15	D10
833360	758	15	D11
3245370	3030	15	D12
3503298	3241	15	E1
1895484	1723	15	E2
1266834	1115	15	E3
1952308	1768	15	E4
3589425	3341	15	E5
751914	685	15	E6
1217622	1086	15	E7
2933187	2717	15	E8
3241524	3024	15	E9
2687762	2480	15	E10
1818978	1641	15	E11
1881675	1708	15	E12
1881676	1708	15	F1
1316164	1157	15	F2
782723	713	15	F3
2470676	2274	15	F4
1546787	1399	15	F5
3038537	2817	15	F6
369299	348	15	F7
3309012	3079	15	F8
3072436	2844	15	F9
3024888	2807	15	F10
647679	591	15	F11
3078963	2852	15	F12
2393720	2184	15	G1
3005795	2793	15	G2
1875430	1703	15	G3
3644986	3402	15	G4
1448882	1300	15	G5
3136820	2914	15	G6
3655133	3413	15	G7
1715580	1551	15	G8
2751073	2544	15	G9
1137929	1008	15	G10
3473436	3214	15	G11
2369205	2165	15	G12
1769958	1601	15	H1
2198820	1995	15	H2
2556490	2356	15	H3
2197364	1993	15	H4
50196	49	15	H5
1858205	1685	15	H6
3970581	3715	15	H7
2731194	2526	15	H8
931379	836	15	H9
2365896	2161	15	H10
3645060	3402	15	H11
2631042	2425	15	H12
424927	405	16	A1
3012764	2801	16	A2
1320471	1161	16	A3
1812580	1634	16	A4
3391380	3146	16	A5
119026	109	16	A6
1810358	1632	16	A7
2333312	2127	16	A8
2715031	2506	16	A9
627860	576	16	A10
2672232	2466	16	A11
865957	787	16	A12
400925	380	16	B1
292899	277	16	B2
2217929	2016	16	B3
2805925	2596	16	B4
2648531	2443	16	B5
1283688	1131	16	B6
595979	557	16	B7
1829925	1655	16	B8
3930474	3678	16	B9
2405535	2198	16	B10
1070016	964	16	B11
3550673	3299	16	B12
3525984	3271	16	C1
1805226	1627	16	C2
2532285	2329	16	C3
2375060	2170	16	C4
2491390	2288	16	C5
820802	747	16	C6
955281	858	16	C7
1274050	1122	16	C8
3429614	3181	16	C9
410877	390	16	C10
778455	710	16	C11
2855570	2637	16	C12
207221	193	16	D1
1016439	920	16	D2
1395260	1238	16	D3
1891229	1719	16	D4
246978	230	16	D5
1511783	1357	16	D6
236619	218	16	D7
3477313	3215	16	D8
2658933	2453	16	D9
2813140	2603	16	D10
3357931	3121	16	D11
3117186	2894	16	D12
3290111	3064	16	E1
1196668	1064	16	E2
3732109	3489	16	E3
2337772	2132	16	E4
3331580	3099	16	E5
1923126	1748	16	E6
1605593	1456	16	E7
3178726	2955	16	E8
3427134	3179	16	E9
3138221	2916	16	E10
268145	255	16	E11
2155642	1960	16	E12
3753345	3509	16	F1
1125709	1000	16	F2
2291690	2081	16	F3
1466694	1317	16	F4
2297512	2089	16	F5
2513613	2312	16	F6
1836319	1661	16	F7
1101942	984	16	F8
422741	402	16	F9
3731662	3489	16	F10
2776549	2565	16	F11
1765960	1597	16	F12
666011	604	16	G1
414047	393	16	G2
1012748	915	16	G3
3516201	3254	16	G4
215577	201	16	G5
215578	201	16	G6
2359551	2153	16	G7
968141	872	16	G8
258977	247	16	G9
3903689	3644	16	G10
3832442	3577	16	G11
2217962	2016	16	G12
2528295	2325	16	H1
3694224	3452	16	H2
885002	798	16	H3
122808	115	16	H4
348115	334	16	H5
3852173	3598	16	H6
643227	587	16	H7
2931199	2714	16	H8
707270	639	16	H9
134590	124	16	H10
3035338	2814	16	H11
3949966	3698	16	H12
102142	92	17	A1
1362761	1203	17	A2
2773708	2563	17	A3
2314414	2104	17	A4
1729208	1565	17	A5
1343912	1185	17	A6
3113279	2889	17	A7
3096629	2873	17	A8
123636	116	17	A9
2142115	1944	17	A10
2501546	2299	17	A11
3215057	2997	17	A12
3992378	3737	17	B1
2094165	1898	17	B2
1448947	1300	17	B3
1084021	972	17	B4
3668428	3422	17	B5
2513191	2311	17	B6
1154390	1024	17	B7
2934953	2720	17	B8
3244057	3029	17	B9
3723253	3481	17	B10
3414429	3168	17	B11
2794156	2583	17	B12
1508389	1354	17	C1
1670749	1511	17	C2
710992	643	17	C3
154170	142	17	C4
3347646	3112	17	C5
3010809	2798	17	C6
1107760	988	17	C7
3973335	3718	17	C8
1093820	980	17	C9
399976	379	17	C10
3764237	3521	17	C11
2811974	2601	17	C12
1959543	1775	17	D1
2154676	1959	17	D2
2872342	2653	17	D3
2227045	2026	17	D4
1003717	907	17	D5
1361499	1202	17	D6
1532832	1382	17	D7
3946938	3694	17	D8
3686302	3442	17	D9
1215159	1084	17	D10
2859885	2640	17	D11
3988793	3732	17	D12
298936	285	17	E1
3048254	2824	17	E2
398298	377	17	E3
118799	109	17	E4
2622573	2416	17	E5
2457818	2260	17	E6
3220559	3001	17	E7
638061	583	17	E8
3998969	3747	17	E9
3082783	2855	17	E10
2313423	2102	17	E11
2650279	2445	17	E12
3496943	3234	17	F1
1943742	1761	17	F2
1923895	1748	17	F3
2906786	2691	17	F4
2906787	2691	17	F5
2081031	1886	17	F6
2265440	2055	17	F7
3934289	3682	17	F8
1785534	1612	17	F9
150621	139	17	F10
3261028	3043	17	F11
1551619	1404	17	F12
3950470	3698	17	G1
2929295	2712	17	G2
2517257	2315	17	G3
2687650	2480	17	G4
839434	762	17	G5
2679731	2473	17	G6
505592	482	17	G7
2719156	2513	17	G8
231315	214	17	G9
1605230	1455	17	G10
2211528	2008	17	G11
3195807	2976	17	G12
3581250	3336	17	H1
463991	446	17	H2
257424	244	17	H3
1372561	1213	17	H4
2346070	2139	17	H5
2619066	2414	17	H6
3329622	3098	17	H7
286097	271	17	H8
3778292	3530	17	H9
2687968	2481	17	H10
1714008	1549	17	H11
2893141	2672	17	H12
1427389	1281	18	A1
3761951	3518	18	A2
638457	584	18	A3
1548442	1400	18	A4
2705664	2496	18	A5
2567880	2369	18	A6
3682916	3439	18	A7
3273703	3051	18	A8
1756444	1590	18	A9
114048	104	18	A10
2553303	2353	18	A11
3763486	3520	18	A12
3437389	3190	18	B1
2854086	2636	18	B2
3568334	3322	18	B3
2303215	2093	18	B4
1373120	1214	18	B5
1613187	1464	18	B6
2868455	2648	18	B7
3275438	3052	18	B8
2313151	2102	18	B9
827269	752	18	B10
2951113	2734	18	B11
2820186	2610	18	B12
1694216	1529	18	C1
1979140	1789	18	C2
641682	586	18	C3
1817555	1639	18	C4
742423	674	18	C5
3895187	3636	18	C6
2913179	2697	18	C7
641232	586	18	C8
1269309	1118	18	C9
3997558	3745	18	C10
1525400	1375	18	C11
631963	579	18	C12
2613790	2409	18	D1
420563	398	18	D2
2017866	1825	18	D3
3276689	3053	18	D4
766202	698	18	D5
3378123	3137	18	D6
1168628	1037	18	D7
3443596	3194	18	D8
1625339	1475	18	D9
3824767	3571	18	D10
104226	94	18	D11
3962336	3707	18	D12
182246	170	18	E1
999028	902	18	E2
1754200	1588	18	E3
1370519	1209	18	E4
3112760	2889	18	E5
3321182	3089	18	E6
1197892	1066	18	E7
2924189	2709	18	E8
1456533	1309	18	E9
3202180	2983	18	E10
2410751	2205	18	E11
2262625	2053	18	E12
4007179	3755	18	F1
3000348	2789	18	F2
3000350	2789	18	F3
2881094	2661	18	F4
1132980	1005	18	F5
3080349	2852	18	F6
3904739	3645	18	F7
2454514	2257	18	F8
859993	783	18	F9
3154045	2929	18	F10
572453	540	18	F11
3347963	3112	18	F12
2284990	2074	18	G1
3126001	2902	18	G2
1399423	1241	18	G3
1601621	1451	18	G4
569929	539	18	G5
3102628	2878	18	G6
2505847	2302	18	G7
1226902	1093	18	G8
3049984	2826	18	G9
2360392	2154	18	G10
3153997	2929	18	G11
602258	561	18	G12
3772413	3523	18	H1
2778386	2567	18	H2
1752607	1586	18	H3
2235328	2031	18	H4
3630283	3386	18	H5
2001045	1809	18	H6
1273091	1122	18	H7
237211	220	18	H8
3071593	2843	18	H9
1239969	1102	18	H10
2652159	2447	18	H11
2826448	2615	18	H12
1263565	1113	19	A1
1423891	1277	19	A2
2666062	2458	19	A3
2666063	2458	19	A4
351622	336	19	A5
3275439	3052	19	A6
3530670	3274	19	A7
2706848	2497	19	A8
3129176	2907	19	A9
2934952	2720	19	A10
2662819	2455	19	A11
3446762	3195	19	A12
2236005	2032	19	B1
1961120	1777	19	B2
2060650	1868	19	B3
2881833	2662	19	B4
91816	88	19	B5
3078163	2851	19	B6
1127810	1002	19	B7
698354	631	19	B8
1962574	1778	19	B9
1243888	1104	19	B10
1382394	1223	19	B11
2239095	2035	19	B12
1503739	1349	19	C1
1939468	1758	19	C2
1601006	1450	19	C3
1699	2	19	C4
3954307	3702	19	C5
1921477	1746	19	C6
379109	357	19	C7
2546705	2346	19	C8
2908304	2693	19	C9
1505518	1351	19	C10
503492	482	19	C11
3848800	3592	19	C12
3848801	3592	19	D1
3400949	3153	19	D2
302199	288	19	D3
3928060	3672	19	D4
3682889	3439	19	D5
1737045	1571	19	D6
2262631	2053	19	D7
3042391	2820	19	D8
2543227	2341	19	D9
2919068	2704	19	D10
3685962	3442	19	D11
1674011	1516	19	D12
534238	506	19	E1
686717	621	19	E2
1548959	1401	19	E3
1182996	1051	19	E4
1465466	1316	19	E5
629959	578	19	E6
1614247	1465	19	E7
2287573	2076	19	E8
3141904	2920	19	E9
1575602	1425	19	E10
229913	213	19	E11
229914	213	19	E12
2711455	2501	19	F1
611057	566	19	F2
1291226	1136	19	F3
576763	543	19	F4
2562053	2361	19	F5
3800534	3551	19	F6
3924897	3669	19	F7
911907	816	19	F8
1920205	1745	19	F9
3146542	2924	19	F10
2412856	2208	19	F11
460677	444	19	F12
3712484	3468	19	G1
231868	214	19	G2
3399804	3152	19	G3
2868765	2648	19	G4
3503596	3242	19	G5
2271736	2059	19	G6
3862849	3607	19	G7
2352381	2148	19	G8
2008240	1816	19	G9
797046	728	19	G10
2683542	2477	19	G11
588656	551	19	G12
1002066	905	19	H1
2334132	2128	19	H2
3727597	3485	19	H3
3124855	2901	19	H4
3487277	3225	19	H5
1317348	1158	19	H6
1886327	1712	19	H7
906699	813	19	H8
3732891	3490	19	H9
417454	395	19	H10
437144	422	19	H11
3895328	3636	19	H12
2879957	2660	20	A1
808598	739	20	A2
2426310	2223	20	A3
1616999	1466	20	A4
155166	144	20	A5
3680821	3436	20	A6
2892971	2672	20	A7
3669818	3424	20	A8
1768430	1600	20	A9
1938688	1757	20	A10
3513700	3250	20	A11
315545	299	20	A12
505296	482	20	B1
17685	15	20	B2
558056	533	20	B3
2285944	2074	20	B4
678868	617	20	B5
1041131	937	20	B6
1041132	937	20	B7
91129	87	20	B8
663016	602	20	B9
3569853	3323	20	B10
1172179	1039	20	B11
2937508	2722	20	B12
1877876	1705	20	C1
3371577	3131	20	C2
476398	454	20	C3
3174548	2951	20	C4
3367463	3128	20	C5
3870100	3612	20	C6
3661580	3418	20	C7
2701025	2489	20	C8
103918	93	20	C9
3612769	3362	20	C10
791798	722	20	C11
1205199	1072	20	C12
1051809	946	20	D1
3678433	3435	20	D2
55203	53	20	D3
603916	562	20	D4
911511	815	20	D5
1283997	1132	20	D6
465131	447	20	D7
2008529	1816	20	D8
2021100	1829	20	D9
2378819	2172	20	D10
3862347	3607	20	D11
343721	329	20	D12
2529272	2326	20	E1
3918957	3663	20	E2
3542590	3287	20	E3
3482133	3219	20	E4
3896980	3638	20	E5
1697541	1534	20	E6
1114364	992	20	E7
1114367	992	20	E8
2494981	2293	20	E9
2544123	2342	20	E10
3444655	3194	20	E11
2498830	2297	20	E12
2487602	2286	20	F1
1961507	1778	20	F2
806408	739	20	F3
3116093	2892	20	F4
870780	789	20	F5
3400675	3153	20	F6
1087709	976	20	F7
3573653	3326	20	F8
2273369	2061	20	F9
1963980	1779	20	F10
403824	383	20	F11
246453	230	20	F12
3827900	3572	20	G1
3520732	3261	20	G2
2676448	2469	20	G3
1582108	1431	20	G4
2423338	2221	20	G5
276712	263	20	G6
1359248	1199	20	G7
1035762	933	20	G8
1159133	1029	20	G9
2037159	1843	20	G10
1719270	1555	20	G11
675544	614	20	G12
1886512	1713	20	H1
98785	90	20	H2
653915	597	20	H3
2679012	2473	20	H4
351715	336	20	H5
2538348	2335	20	H6
1401541	1243	20	H7
1204319	1071	20	H8
924587	827	20	H9
3112988	2889	20	H10
2407760	2200	20	H11
3687850	3444	20	H12
624528	574	21	A1
3431719	3186	21	A2
3640459	3397	21	A3
3407127	3161	21	A4
2881637	2662	21	A5
376667	354	21	A6
2694677	2484	21	A7
3630521	3386	21	A8
1465500	1316	21	A9
2310278	2100	21	A10
97316	89	21	A11
960089	862	21	A12
1737906	1572	21	B1
2610169	2404	21	B2
1989524	1799	21	B3
41584	40	21	B4
2026886	1831	21	B5
460568	444	21	B6
422510	401	21	B7
2729569	2523	21	B8
2122324	1925	21	B9
574437	542	21	B10
1761413	1594	21	B11
1572382	1423	21	B12
2439966	2241	21	C1
718328	651	21	C2
2917653	2702	21	C3
3646032	3403	21	C4
2668647	2462	21	C5
558217	533	21	C6
3052294	2828	21	C7
890092	801	21	C8
1829972	1655	21	C9
2922518	2709	21	C10
3299731	3070	21	C11
2820848	2610	21	C12
1988137	1799	21	D1
558437	533	21	D2
326783	311	21	D3
2743160	2538	21	D4
379664	358	21	D5
414714	393	21	D6
3980281	3724	21	D7
758600	692	21	D8
2122673	1925	21	D9
3156532	2932	21	D10
1564557	1415	21	D11
258484	246	21	D12
994117	899	21	E1
1988194	1799	21	E2
2743771	2539	21	E3
561647	535	21	E4
1213967	1082	21	E5
325896	309	21	E6
3516794	3255	21	E7
806573	739	21	E8
3335327	3102	21	E9
2764324	2555	21	E10
3973481	3718	21	E11
454831	440	21	E12
2300826	2091	21	F1
3328417	3095	21	F2
632593	579	21	F3
3626875	3382	21	F4
711864	644	21	F5
407739	387	21	F6
2141361	1942	21	F7
2050765	1855	21	F8
744797	677	21	F9
1957800	1773	21	F10
3136903	2914	21	F11
3136904	2914	21	F12
2937032	2722	21	G1
1809636	1631	21	G2
1732974	1567	21	G3
2427885	2225	21	G4
3818224	3567	21	G5
3939751	3687	21	G6
3983895	3727	21	G7
[truncated: 5,018 more rows]
