# Supplementary material for: CauloKO: an ordered transposon mutant library in Caulobacter crescentus
Source: J Bacteriol. 2026 Feb 27;208(3):e00417-22. doi: 10.1128/jb.00417-22 (PMC13001252; doi:10.1128/jb.00417-22)
Supplement: Table S4 — Consolidated collection of the library containing 2902 mutants with a single mutant for each available ORF. [file jb.00417-22-s0007.xlsx]

## Sheet: Consolidated Library
Tn Insertion	ORF #	Complete Library Plate Number	Complete Library Well	Consolidated Library Plate Number	Consolidated Library Well
1422773	1277	1	A1	1	A1
3720364	3478	1	A5	1	A2
719575	652	1	A7	1	A3
3238620	3020	1	A8	1	A4
3671697	3427	1	A10	1	A5
906384	813	1	A11	1	A6
1961405	1777	1	B1	1	A7
3128909	2906	1	B3	1	A8
1455143	1306	1	B4	1	A9
1987297	1798	1	B8	1	A10
2469882	2273	1	C1	1	A11
614101	568	1	C2	1	A12
2455212	2258	1	C4	1	B1
1345568	1185	1	C8	1	B2
1207792	1075	1	C9	1	B3
3570011	3323	1	C10	1	B4
456300	442	1	C12	1	B5
3863307	3607	1	D3	1	B6
3836864	3581	1	D4	1	B7
2216428	2014	1	D6	1	B8
1654872	1495	1	D7	1	B9
2708419	2500	1	D8	1	B10
2884466	2666	1	D9	1	B11
870751	789	1	D11	1	B12
3526295	3271	1	D12	1	C1
1443502	1297	1	E1	1	C2
3821076	3570	1	E2	1	C3
2783290	2572	1	E6	1	C4
2960750	2746	1	E8	1	C5
3443245	3194	1	E12	1	C6
3954272	3702	1	F3	1	C7
3346454	3111	1	F8	1	C8
849326	772	1	F11	1	C9
1501999	1348	1	G4	1	C10
2619845	2414	1	G6	1	C11
412177	391	1	G7	1	C12
777357	709	1	G11	1	D1
1274348	1122	1	G12	1	D2
715605	648	1	H4	1	D3
1585954	1434	1	H7	1	D4
733896	663	1	H9	1	D5
1666335	1508	1	H10	1	D6
214185	199	1	H12	1	D7
3997552	3745	2	A2	1	D8
343146	328	2	A4	1	D9
2796001	2586	2	A9	1	D10
1282740	1131	2	A10	1	D11
954165	857	2	A11	1	D12
4007188	3755	2	B5	1	E1
196016	183	2	B8	1	E2
2868098	2647	2	B11	1	E3
1199177	1068	2	C1	1	E4
1970188	1783	2	C2	1	E5
3650201	3407	2	C3	1	E6
1086688	974	2	C4	1	E7
2271035	2058	2	C6	1	E8
1343154	1184	2	C10	1	E9
554748	531	2	C12	1	E10
3261817	3043	2	D1	1	E11
531049	504	2	D3	1	E12
1050457	945	2	D6	1	F1
571773	540	2	D7	1	F2
1331353	1172	2	E12	1	F3
1671162	1512	2	F10	1	F4
1104898	985	2	G5	1	F5
3661495	3418	2	G5	1	F6
556428	532	2	H4	1	F7
3220150	3001	3	A1	1	F8
3556702	3306	3	A4	1	F9
3070416	2842	3	A10	1	F10
685821	620	3	A12	1	F11
1913742	1740	3	B2	1	F12
1402789	1244	3	B4	1	G1
2925764	2710	3	C7	1	G2
617373	571	3	C8	1	G3
262608	250	3	C10	1	G4
3467951	3211	3	D1	1	G5
1704151	1540	3	D2	1	G6
2641372	2435	3	D4	1	G7
2610772	2405	3	D5	1	G8
2517180	2315	3	D7	1	G9
949103	851	3	D12	1	G10
2639285	2432	3	E2	1	G11
887133	799	3	E4	1	G12
3548761	3298	3	E6	1	H1
1276039	1124	3	E7	1	H2
2575581	2374	3	E11	1	H3
2989646	2774	3	E12	1	H4
203040	188	3	F2	1	H5
2848454	2631	3	F3	1	H6
1849177	1674	3	F10	1	H7
622873	574	3	G6	1	H8
1604820	1455	3	G9	1	H9
3450996	3197	3	G11	1	H10
2775804	2565	3	H1	1	H11
1148743	1017	3	H3	1	H12
2511748	2309	2	G12	2	A1
237643	221	2	H1	2	A2
199443	185	2	H2	2	A3
1172679	1040	2	H3	2	A4
936696	839	2	H4	2	A5
3963908	3708	2	H6	2	A6
505437	482	2	H8	2	A7
1715581	1551	3	A4	2	A8
693249	626	3	A6	2	A9
2910851	2696	3	A7	2	A10
3428925	3180	3	A11	2	A11
792246	722	3	A12	2	A12
420978	399	3	B1	2	B1
631178	579	3	B2	2	B2
2485962	2285	3	B3	2	B3
132577	121	3	B8	2	B4
1915952	1742	3	B9	2	B5
3376881	3136	3	B10	2	B6
878012	795	3	C2	2	B7
754301	688	3	C3	2	B8
350187	335	3	C5	2	B9
1797361	1622	3	C7	2	B10
940654	844	3	C8	2	B11
3315161	3085	3	C11	2	B12
683221	619	3	D1	2	C1
3245372	3030	3	D2	2	C2
2500469	2299	3	D4	2	C3
1305333	1146	3	D5	2	C4
569221	539	3	D6	2	C5
782126	713	3	D7	2	C6
3301737	3072	3	D8	2	C7
3177390	2954	3	D10	2	C8
2779648	2569	3	E1	2	C9
21690	21	3	E2	2	C10
1447660	1299	3	E3	2	C11
1931449	1754	3	E4	2	C12
242065	224	3	E5	2	D1
2244484	2039	3	E6	2	D2
656211	599	3	E8	2	D3
2259971	2052	3	E9	2	D4
2920604	2707	3	E10	2	D5
3824894	3571	3	E11	2	D6
3405385	3160	3	F1	2	D7
2875701	2658	3	F2	2	D8
1289757	1136	3	F4	2	D9
3839167	3582	3	F5	2	D10
391401	372	3	F6	2	D11
1729095	1565	3	F8	2	D12
1956857	1773	3	F9	2	E1
2085375	1890	3	F11	2	E2
3147253	2924	3	G2	2	E3
1229461	1095	3	G3	2	E4
3126247	2902	3	G5	2	E5
184903	171	3	G7	2	E6
3520074	3260	3	G8	2	E7
1540204	1388	3	G9	2	E8
1115199	994	3	G11	2	E9
1785926	1612	3	H1	2	E10
3452699	3198	3	H3	2	E11
2614307	2409	3	H4	2	E12
2483357	2284	3	H5	2	F1
1091654	978	3	H7	2	F2
1048619	944	3	H9	2	F3
3737966	3494	3	H10	2	F4
2625106	2419	3	H11	2	F5
2711765	2501	4	A3	2	F6
2001485	1809	4	A4	2	F7
2953921	2737	4	A7	2	F8
2487107	2286	4	A8	2	F9
2603119	2398	4	A9	2	F10
1222847	1091	4	A10	2	F11
3015877	2802	4	B3	2	F12
2318033	2108	4	B6	2	G1
2821971	2610	4	B9	2	G2
965491	868	4	B10	2	G3
1437907	1293	4	B12	2	G4
3916449	3660	4	C1	2	G5
1097272	983	4	C2	2	G6
1649004	1491	4	C3	2	G7
2003871	1812	4	C7	2	G8
1161962	1031	4	C8	2	G9
837750	761	4	C10	2	G10
416284	394	4	C12	2	G11
2878228	2660	4	D2	2	G12
3441626	3192	4	D4	2	H1
1112162	991	4	D5	2	H2
1117190	995	4	D6	2	H3
938643	842	4	D7	2	H4
3496982	3234	4	D11	2	H5
3428978	3181	4	E1	2	H6
1886300	1712	4	E2	2	H7
304035	288	4	E6	2	H8
135170	125	4	E7	2	H9
2864736	2644	4	E8	2	H10
3406863	3161	4	E9	2	H11
643226	587	4	E11	2	H12
165380	158	4	F1	3	A1
2480488	2282	4	F3	3	A2
2108357	1911	4	F6	3	A3
2719196	2513	4	F8	3	A4
658855	601	4	F9	3	A5
2729149	2522	4	F11	3	A6
3748399	3504	4	F12	3	A7
1574880	1424	4	G1	3	A8
3230824	3011	4	G3	3	A9
1980252	1791	4	G4	3	A10
625677	575	4	G6	3	A11
174968	164	4	G9	3	A12
3058088	2832	4	G10	3	B1
2950639	2734	4	G11	3	B2
2340742	2136	4	G12	3	B3
2896151	2676	4	H1	3	B4
901121	808	4	H6	3	B5
1571377	1422	4	H9	3	B6
3049254	2825	4	H12	3	B7
169946	161	5	A3	3	B8
1256666	1108	5	A6	3	B9
636767	582	5	A7	3	B10
3504012	3242	5	A12	3	B11
3733582	3491	5	B7	3	B12
2590060	2389	5	B9	3	C1
105674	95	5	C2	3	C2
1630378	1478	5	C4	3	C3
1233476	1099	5	C5	3	C4
2019159	1826	5	C8	3	C5
1008975	911	5	D1	3	C6
1227252	1093	5	D3	3	C7
3619730	3373	5	D4	3	C8
1801955	1624	5	D5	3	C9
1701540	1539	5	D6	3	C10
1553166	1405	5	D8	3	C11
3374296	3134	5	D10	3	C12
1186165	1054	5	D11	3	D1
1255061	1107	5	E1	3	D2
3522324	3264	5	E3	3	D3
2622639	2416	5	E4	3	D4
3849522	3594	5	E8	3	D5
3232129	3013	5	E9	3	D6
3136445	2913	5	E10	3	D7
674243	613	5	E11	3	D8
1615154	1465	5	F1	3	D9
687517	621	5	F3	3	D10
1440575	1295	5	F5	3	D11
1619520	1470	5	F7	3	D12
3947214	3694	5	G3	3	E1
2239137	2035	5	G4	3	E2
2698293	2486	5	G5	3	E3
3277272	3053	5	G6	3	E4
160237	151	5	G8	3	E5
3898379	3639	5	G11	3	E6
3323689	3091	5	G12	3	E7
1173299	1042	5	H2	3	E8
2494752	2293	5	H8	3	E9
2952463	2735	5	H10	3	E10
775770	707	6	A1	3	E11
58202	57	6	A2	3	E12
1309580	1151	6	A4	3	F1
2447055	2248	6	A8	3	F2
1760231	1592	6	A9	3	F3
784055	714	6	B3	3	F4
3803809	3553	6	B4	3	F5
3785485	3537	6	B5	3	F6
3167719	2943	6	B8	3	F7
2228389	2027	6	B10	3	F8
2757313	2550	6	C1	3	F9
3174003	2950	6	C3	3	F10
2742496	2537	6	C11	3	F11
3573710	3326	6	D4	3	F12
2068367	1875	6	D7	3	G1
2636580	2429	6	D8	3	G2
3819858	3569	6	D10	3	G3
1953025	1769	6	E1	3	G4
721676	653	6	E2	3	G5
2432500	2230	6	E4	3	G6
261502	249	6	E5	3	G7
3363545	3126	6	E8	3	G8
2662750	2455	6	E10	3	G9
3676661	3433	6	F4	3	G10
3538798	3283	6	F5	3	G11
2725322	2521	6	F6	3	G12
2863827	2643	6	F7	3	H1
3525683	3270	6	F9	3	H2
3170882	2946	6	F11	3	H3
1675368	1516	6	F12	3	H4
3932154	3680	6	G3	3	H5
3911825	3654	6	G4	3	H6
1001088	905	6	G6	3	H7
3345159	3110	6	G8	3	H8
1819778	1642	6	G11	3	H9
1601928	1451	6	H1	3	H10
2914641	2700	6	H5	3	H11
1212851	1080	7	A1	3	H12
3504849	3243	7	A6	4	A1
2421794	2218	7	A7	4	A2
465507	447	7	A11	4	A3
534142	506	7	A12	4	A4
3110805	2887	7	B2	4	A5
3213274	2995	7	B4	4	A6
2499059	2297	7	B6	4	A7
2357148	2151	7	B11	4	A8
2460196	2263	7	B12	4	A9
2741118	2535	7	C4	4	A10
3576907	3329	7	C6	4	A11
2544151	2342	7	C7	4	A12
3003679	2791	7	C9	4	B1
2545647	2345	7	D2	4	B2
2398015	2190	7	D5	4	B3
3656465	3413	7	D6	4	B4
542504	517	7	D10	4	B5
3341969	3107	7	D11	4	B6
3545562	3293	7	D12	4	B7
3965421	3709	7	E4	4	B8
1445972	1298	7	E5	4	B9
59878	60	7	E6	4	B10
2594258	2392	7	E7	4	B11
2536457	2333	7	E8	4	B12
2578437	2377	7	E12	4	C1
3090187	2865	7	F4	4	C2
374498	352	7	F5	4	C3
871951	790	7	F8	4	C4
2010058	1818	7	F10	4	C5
758642	692	7	F11	4	C6
3481223	3219	7	F12	4	C7
2467877	2271	7	G3	4	C8
424348	404	7	G10	4	C9
1784233	1610	7	G11	4	C10
2457164	2260	7	G12	4	C11
2525268	2323	7	H2	4	C12
1819227	1641	7	H3	4	D1
2278044	2067	7	H4	4	D2
3906957	3649	7	H7	4	D3
1544034	1396	7	H8	4	D4
3413284	3167	7	H12	4	D5
3952090	3700	8	A4	4	D6
1880519	1706	8	A10	4	D7
3032442	2811	8	A12	4	D8
1648625	1490	8	B1	4	D9
3721534	3479	8	B10	4	D10
2810890	2600	8	C1	4	D11
735729	665	8	C8	4	D12
1349476	1189	8	C10	4	E1
427627	408	8	C12	4	E2
1384361	1225	8	D2	4	E3
3502905	3240	8	D6	4	E4
848417	771	8	D9	4	E5
3492021	3228	8	D11	4	E6
1141022	1010	8	E3	4	E7
1613188	1464	8	E4	4	E8
2902423	2685	8	E7	4	E9
1883700	1710	8	E10	4	E10
2853224	2635	8	E12	4	E11
1519317	1366	8	F8	4	E12
2562596	2362	8	F9	4	F1
1531882	1381	8	F10	4	F2
3547202	3296	8	F12	4	F3
3889916	3631	8	G4	4	F4
365207	344	8	G9	4	F5
3810100	3560	8	G10	4	F6
220584	205	8	G11	4	F7
2764295	2555	8	H1	4	F8
181398	170	8	H3	4	F9
3970865	3715	8	H4	4	F10
2517549	2316	9	A1	4	F11
1324754	1166	9	A2	4	F12
2695411	2485	9	A3	4	G1
2239990	2036	9	A4	4	G2
3760018	3514	9	A6	4	G3
3950228	3698	9	B1	4	G4
3034499	2813	9	B4	4	G5
3847830	3590	9	B6	4	G6
934630	837	9	B9	4	G7
3518141	3257	9	C2	4	G8
2338548	2134	9	C4	4	G9
3337673	3104	9	C9	4	G10
77210	76	9	C12	4	G11
2459002	2262	9	D1	4	G12
1361625	1202	9	D5	4	H1
2958396	2743	9	D8	4	H2
2180089	1977	9	E5	4	H3
2715585	2507	9	E6	4	H4
1837142	1662	9	E7	4	H5
3741722	3498	9	E9	4	H6
1797756	1623	9	E11	4	H7
1266834	1115	9	F1	4	H8
2933187	2717	9	F3	4	H9
3241524	3024	9	F4	4	H10
3072436	2844	9	F9	4	H11
647679	591	9	F11	4	H12
3078963	2852	9	F12	5	A1
3005795	2793	9	G1	5	A2
2365896	2161	9	G11	5	A3
1320471	1161	9	H1	5	A4
119026	109	9	H4	5	A5
2333312	2127	9	H5	5	A6
2805925	2596	9	H8	5	A7
1829925	1655	9	H11	5	A8
2375060	2170	10	A3	5	A9
1395260	1238	10	A9	5	A10
1511783	1357	10	A12	5	A11
2658933	2453	10	B2	5	A12
3290111	3064	10	B6	5	B1
3732109	3489	10	B7	5	B2
3331580	3099	10	B8	5	B3
1923126	1748	10	B9	5	B4
3753345	3509	10	C1	5	B5
1125709	1000	10	C2	5	B6
2297512	2089	10	C4	5	B7
2359551	2153	10	D2	5	B8
122808	115	10	D6	5	B9
102142	92	10	D11	5	B10
123636	116	10	E6	5	B11
1084021	972	10	E10	5	B12
2513191	2311	10	E12	5	C1
2794156	2583	10	F1	5	C2
3973335	3718	10	F6	5	C3
2154676	1959	10	F9	5	C4
1532832	1382	10	F11	5	C5
3686302	3442	10	G1	5	C6
3934289	3682	10	H2	5	C7
839434	762	10	H9	5	C8
231315	214	11	A1	5	C9
3581250	3336	11	A5	5	C10
463991	446	11	A6	5	C11
2346070	2139	11	A9	5	C12
3778292	3530	11	A12	5	D1
2687968	2481	11	B1	5	D2
2893141	2672	11	B2	5	D3
3761951	3518	11	B4	5	D4
2567880	2369	11	B6	5	D5
3273703	3051	11	B8	5	D6
114048	104	11	B9	5	D7
2868455	2648	11	B12	5	D8
3275438	3052	11	C1	5	D9
1979140	1789	11	C5	5	D10
641682	586	11	C6	5	D11
742423	674	11	C8	5	D12
2913179	2697	11	C9	5	E1
766202	698	11	D4	5	E2
104226	94	11	D10	5	E3
3962336	3707	11	D11	5	E4
1370519	1209	11	E2	5	E5
3321182	3089	11	E4	5	E6
2924189	2709	11	E6	5	E7
2410751	2205	11	E7	5	E8
2881094	2661	11	E10	5	E9
1132980	1005	11	E11	5	E10
2284990	2074	11	F5	5	E11
2360392	2154	11	G1	5	E12
1752607	1586	11	G4	5	F1
3630283	3386	11	G5	5	F2
3071593	2843	11	G8	5	F3
1239969	1102	11	G9	5	F4
1263565	1113	11	G12	5	F5
351622	336	11	H3	5	F6
1962574	1778	11	H10	5	F7
3400949	3153	12	A8	5	F8
3042391	2820	12	A12	5	F9
2919068	2704	12	B2	5	F10
1548959	1401	12	B7	5	F11
1465466	1316	12	B9	5	F12
629959	578	12	B10	5	G1
2287573	2076	12	B12	5	G2
3141904	2920	12	C1	5	G3
576763	543	12	C6	5	G4
911907	816	12	C9	5	G5
460677	444	12	C12	5	G6
2683542	2477	12	D7	5	G7
2334132	2128	12	D9	5	G8
437144	422	12	E2	5	G9
808598	739	12	E4	5	G10
2426310	2223	12	E5	5	G11
3680821	3436	12	E7	5	G12
1938688	1757	12	E9	5	H1
315545	299	12	E11	5	H2
558056	533	12	F1	5	H3
663016	602	12	F5	5	H4
476398	454	12	F8	5	H5
3367463	3128	12	F10	5	H6
3612769	3362	12	G2	5	H7
1051809	946	12	G4	5	H8
3678433	3435	12	G5	5	H9
911511	815	12	G7	5	H10
1283997	1132	12	G8	5	H11
2021100	1829	12	G11	5	H12
2378819	2172	12	G12	6	A1
3918957	3663	12	H2	6	A2
3542590	3287	12	H3	6	A3
3896980	3638	12	H5	6	A4
1697541	1534	12	H6	6	A5
3116093	2892	13	A3	6	A6
2273369	2061	13	A7	6	A7
3520732	3261	13	A9	6	A8
1035762	933	13	A10	6	A9
675544	614	13	A12	6	A10
1886512	1713	13	B1	6	A11
1401541	1243	13	B5	6	A12
2407760	2200	13	B7	6	B1
2310278	2100	13	C1	6	B2
1989524	1799	13	C4	6	B3
422510	401	13	C6	6	B4
2122324	1925	13	C8	6	B5
718328	651	13	C11	6	B6
3052294	2828	13	D2	6	B7
326783	311	13	D9	6	B8
379664	358	13	D11	6	B9
1564557	1415	13	E3	6	B10
325896	309	13	E6	6	B11
454831	440	13	E10	6	B12
407739	387	13	F1	6	C1
2141361	1942	13	F2	6	C2
3939751	3687	13	F8	6	C3
3983895	3727	13	F9	6	C4
57951	56	13	F10	6	C5
3093256	2869	13	G3	6	C6
1326535	1167	13	G4	6	C7
3902219	3643	13	G8	6	C8
2566744	2368	13	G9	6	C9
3091148	2867	13	H1	6	C10
121519	113	13	H3	6	C11
3929115	3675	13	H6	6	C12
1873181	1700	13	H9	6	D1
1926240	1750	13	H11	6	D2
506311	483	14	A2	6	D3
1260335	1110	14	A8	6	D4
902366	810	14	A11	6	D5
334303	317	14	B1	6	D6
18344	16	14	B4	6	D7
160753	152	14	B10	6	D8
151043	140	14	C1	6	D9
2377446	2171	14	C2	6	D10
1171115	1038	14	C5	6	D11
2399112	2192	14	C7	6	D12
240316	223	14	D2	6	E1
3329511	3097	14	D4	6	E2
1843068	1666	14	D6	6	E3
3087221	2860	14	D7	6	E4
3189076	2967	14	D10	6	E5
260292	248	14	E4	6	E6
3920286	3665	14	E7	6	E7
3236827	3017	14	E8	6	E8
1026502	925	14	E11	6	E9
452808	436	14	E12	6	E10
2803421	2593	14	F2	6	E11
2605290	2400	14	F4	6	E12
2818770	2608	14	F11	6	F1
130928	119	14	G4	6	F2
1555235	1407	14	G5	6	F3
608753	563	14	G6	6	F4
3999726	3748	14	G11	6	F5
1133643	1007	14	G12	6	F6
2423151	2220	14	H10	6	F7
2535326	2332	14	H11	6	F8
1200567	1069	14	H12	6	F9
1301608	1144	15	A3	6	F10
265212	252	15	A4	6	F11
2701236	2490	15	A9	6	F12
3199972	2981	15	A11	6	G1
2388855	2180	15	B9	6	G2
1156669	1025	15	B10	6	G3
3041501	2819	15	B11	6	G4
1145952	1015	15	C3	6	G5
2323842	2117	15	C5	6	G6
206106	192	15	C7	6	G7
695377	628	15	D6	6	G8
306165	290	15	D10	6	G9
498144	476	15	D12	6	G10
1918281	1743	15	E3	6	G11
2946518	2730	15	E4	6	G12
2219011	2017	15	E6	6	H1
3905253	3646	15	E7	6	H2
2556777	2357	15	E12	6	H3
20059	19	15	F2	6	H4
2482295	2283	15	F8	6	H5
1158038	1027	15	F12	6	H6
3355129	3120	15	G1	6	H7
1040729	936	15	G4	6	H8
2670629	2464	15	G12	6	H9
3942619	3688	15	H1	6	H10
983661	889	15	H2	6	H11
3585086	3337	15	H5	6	H12
162269	153	15	H6	7	A1
3943760	3689	15	H7	7	A2
2738063	2532	15	H8	7	A3
3812755	3564	15	H10	7	A4
749586	684	16	A2	7	A5
1778890	1605	16	A6	7	A6
1520139	1367	16	A7	7	A7
774371	705	16	A9	7	A8
2520760	2318	16	B1	7	A9
269385	256	16	B2	7	A10
1975826	1788	16	B4	7	A11
1753466	1587	16	B5	7	A12
87113	85	16	B9	7	B1
1075889	968	16	C1	7	B2
1992119	1801	16	C2	7	B3
914150	819	16	C5	7	B4
1021601	922	16	C10	7	B5
689256	623	16	D4	7	B6
1166524	1034	16	D11	7	B7
24993	25	16	E2	7	B8
434482	419	16	E8	7	B9
3379313	3138	16	E9	7	B10
169245	160	16	F7	7	B11
2789288	2578	16	F11	7	B12
3977839	3722	16	F12	7	C1
179713	168	16	G1	7	C2
2121446	1924	16	G11	7	C3
1047249	943	16	H1	7	C4
1765247	1596	16	H3	7	C5
2448544	2250	16	H4	7	C6
1366242	1204	17	A3	7	C7
964280	867	17	A5	7	C8
2081572	1887	17	A6	7	C9
1873819	1701	17	A8	7	C10
2489030	2287	17	A9	7	C11
3415790	3170	17	B1	7	C12
2315559	2105	17	B4	7	D1
2928224	2711	17	B7	7	D2
1891002	1718	17	B11	7	D3
1002995	906	17	B12	7	D4
1770891	1602	17	C3	7	D5
2204095	2000	17	D1	7	D6
2819751	2609	17	D2	7	D7
2250890	2045	17	D3	7	D8
2971162	2756	17	D5	7	D9
3577553	3331	17	D7	7	D10
2817396	2607	17	D8	7	D11
3884545	3625	17	E1	7	D12
597332	558	17	E2	7	E1
299610	286	17	E4	7	E2
3990445	3734	17	E5	7	E3
3562845	3313	17	F1	7	E4
1692805	1528	17	F2	7	E5
1219526	1087	17	F4	7	E6
1353252	1194	17	F6	7	E7
99970	91	17	F9	7	E8
3987051	3730	17	F12	7	E9
2804965	2595	17	G2	7	E10
3975843	3719	17	G5	7	E11
917192	822	17	G7	7	E12
1244369	1105	17	G9	7	F1
271042	257	17	G11	7	F2
2902862	2686	17	H2	7	F3
31881	28	17	H10	7	F4
1578059	1427	17	H12	7	F5
2033095	1840	18	A2	7	F6
1680632	1519	18	A4	7	F7
1645120	1488	18	A11	7	F8
1570137	1421	18	B1	7	F9
373218	351	18	B2	7	F10
2547397	2347	18	B9	7	F11
2168887	1970	18	C7	7	F12
2307213	2096	18	D2	7	G1
3703235	3461	18	D12	7	G2
548419	524	18	E3	7	G3
2938431	2724	18	E6	7	G4
1073939	967	18	E7	7	G5
2153947	1958	18	E8	7	G6
1821055	1645	18	F2	7	G7
3552118	3301	18	F4	7	G8
1632930	1479	18	F12	7	G9
2354871	2149	18	G2	7	G10
3628348	3384	18	G3	7	G11
1481420	1329	18	G5	7	G12
493322	470	18	G7	7	H1
171566	163	18	G8	7	H2
3995676	3741	18	G9	7	H3
1781750	1608	18	G10	7	H4
2408490	2201	18	G11	7	H5
1492927	1338	18	H5	7	H6
799705	733	18	H10	7	H7
849848	773	19	A4	7	H8
3280840	3055	19	A6	7	H9
573122	541	19	A8	7	H10
664500	603	19	A9	7	H11
2585188	2384	19	A12	7	H12
3129726	2908	19	B9	8	A1
1477384	1325	19	B10	8	A2
2282604	2071	19	C8	8	A3
2514828	2313	19	C9	8	A4
3987147	3731	19	C10	8	A5
3471944	3213	19	D2	8	A6
3108039	2884	19	D7	8	A7
3434519	3188	19	D8	8	A8
445571	430	19	D11	8	A9
1677365	1517	19	E6	8	A10
2888726	2670	19	E9	8	A11
695778	629	19	E11	8	A12
818826	746	19	E12	8	B1
888253	800	19	F2	8	B2
485977	462	19	F5	8	B3
668662	608	19	F7	8	B4
310351	293	19	F9	8	B5
1560434	1413	19	F10	8	B6
863348	786	19	G6	8	B7
1086938	975	19	G10	8	B8
713055	646	19	G11	8	B9
969000	874	19	H3	8	B10
3908083	3650	19	H12	8	B11
1464476	1315	20	A5	8	B12
1285360	1133	20	A12	8	C1
495642	473	20	B2	8	C2
479217	455	20	B4	8	C3
2213201	2012	20	B12	8	C4
3886302	3628	20	C4	8	C5
595370	556	20	C5	8	C6
1607364	1457	20	C7	8	C7
1214459	1083	20	C8	8	C8
3373605	3133	20	C10	8	C9
2843148	2626	20	C11	8	C10
3384562	3142	20	D1	8	C11
2579057	2378	20	D2	8	C12
1189595	1056	20	D7	8	D1
1191198	1058	20	D9	8	D2
1542759	1394	20	D10	8	D3
2959300	2745	20	D12	8	D4
3944519	3691	20	E1	8	D5
2537839	2334	20	E4	8	D6
3209595	2991	20	E5	8	D7
988979	895	20	E8	8	D8
3394303	3147	20	E12	8	D9
3204347	2987	20	F1	8	D10
908047	814	20	F2	8	D11
2399453	2193	20	F3	8	D12
1559104	1411	20	F10	8	E1
787059	717	20	G6	8	E2
3631090	3388	20	G11	8	E3
1164756	1033	20	H9	8	E4
3404211	3159	20	H11	8	E5
245408	229	21	A11	8	E6
1628669	1476	21	B9	8	E7
1955879	1772	21	C1	8	E8
1717949	1553	21	D2	8	E9
254636	238	21	D4	8	E10
746703	679	21	D8	8	E11
3246974	3031	21	E2	8	E12
2849229	2632	21	F6	8	F1
1180986	1048	21	F8	8	F2
2179209	1976	21	F9	8	F3
880250	796	21	F10	8	F4
3365257	3127	21	G1	8	F5
2226934	2025	21	G3	8	F6
140987	131	21	G7	8	F7
2212253	2010	21	G10	8	F8
1655028	1496	21	H1	8	F9
3540489	3286	21	H6	8	F10
562244	536	21	H7	8	F11
1658825	1500	21	H9	8	F12
1178962	1047	21	H12	8	G1
3547078	3295	22	A2	8	G2
2246708	2040	22	B2	8	G3
2714120	2504	22	B3	8	G4
1517146	1363	22	B6	8	G5
3936887	3685	22	B11	8	G6
226808	210	22	C2	8	G7
3577277	3330	22	C3	8	G8
3881056	3622	22	C5	8	G9
1522598	1370	22	C8	8	G10
3741463	3497	22	D3	8	G11
243054	226	22	E3	8	G12
1000864	904	22	E7	8	H1
3483029	3220	22	F11	8	H2
3352430	3118	22	G1	8	H3
1216180	1085	22	G2	8	H4
3915398	3658	22	G4	8	H5
1855471	1682	22	H2	8	H6
2019473	1827	22	H8	8	H7
430611	413	22	H10	8	H8
1079415	970	23	B3	8	H9
2435162	2234	23	B9	8	H10
1237681	1101	23	C2	8	H11
1686203	1523	23	C4	8	H12
3237612	3018	23	C5	9	A1
1044245	940	23	C7	9	A2
1784640	1611	23	D6	9	A3
3894622	3635	23	D8	9	A4
19774	18	23	D9	9	A5
1834825	1660	23	D11	9	A6
1843303	1667	23	F5	9	A7
2559383	2359	23	F6	9	A8
2846098	2630	23	F11	9	A9
2692601	2482	23	G5	9	A10
3601623	3353	23	G7	9	A11
3279789	3054	23	H4	9	A12
2621189	2415	23	H6	9	B1
1330218	1171	23	H9	9	B2
2732196	2527	23	H11	9	B3
1093337	979	24	A6	9	B4
118262	108	24	B12	9	B5
135631	126	24	D5	9	B6
2762230	2554	24	D7	9	B7
1333087	1173	24	E1	9	B8
368359	347	24	E3	9	B9
3527996	3273	24	E4	9	B10
2968035	2753	24	F3	9	B11
2891395	2671	24	F4	9	B12
142092	133	24	F5	9	C1
3880785	3621	24	F9	9	C2
3095807	2872	24	G4	9	C3
3264063	3044	24	G8	9	C4
2613300	2408	24	G11	9	C5
592338	554	24	H2	9	C6
2222829	2020	24	H3	9	C7
1425114	1278	24	H4	9	C8
1953880	1770	24	H6	9	C9
851365	774	24	H8	9	C10
3102915	2879	25	B5	9	C11
3462039	3207	25	C1	9	C12
3154302	2930	25	C3	9	D1
78945	77	25	C4	9	D2
2584611	2383	25	C5	9	D3
2368998	2164	25	C10	9	D4
1299535	1142	25	D2	9	D5
2831989	2619	25	D7	9	D6
1474970	1323	25	E12	9	D7
3139323	2918	25	F8	9	D8
3515714	3253	25	F9	9	D9
83805	81	25	F12	9	D10
1431160	1283	25	G1	9	D11
3797620	3549	25	G3	9	D12
2817333	2606	26	A3	9	E1
773609	704	26	B4	9	E2
1678880	1518	26	B5	9	E3
3333102	3101	26	B9	9	E4
586861	549	26	B11	9	E5
2801374	2590	26	C3	9	E6
1368793	1206	26	C6	9	E7
3840379	3584	26	C9	9	E8
921752	826	26	C12	9	E9
3284512	3058	26	E8	9	E10
515193	494	26	F2	9	E11
1340056	1182	26	G3	9	E12
1259135	1109	26	G5	9	F1
2184581	1982	26	G7	9	F2
1624889	1474	26	H3	9	F3
1757039	1591	27	A2	9	F4
252668	237	27	A4	9	F5
3585639	3338	27	A10	9	F6
890998	803	27	B4	9	F7
2882949	2663	27	C2	9	F8
2702303	2491	27	C4	9	F9
2712855	2502	27	C8	9	F10
2862075	2642	27	C12	9	F11
1657043	1498	27	D5	9	F12
1945516	1763	27	D7	9	G1
1699685	1536	27	D11	9	G2
2937735	2723	27	E2	9	G3
2074299	1878	27	G4	9	G4
2623092	2418	27	G7	9	G5
2410171	2204	27	G11	9	G6
2582624	2382	27	G12	9	G7
1979902	1790	28	A1	9	G8
3424642	3176	28	A11	9	G9
1089229	977	28	B6	9	G10
3796181	3548	28	B11	9	G11
3288889	3063	28	B12	9	G12
1816246	1638	28	D8	9	H1
2387269	2179	28	E6	9	H2
177807	166	28	F6	9	H3
1589746	1437	28	G4	9	H4
2667785	2461	28	G10	9	H5
3207178	2989	28	H6	9	H6
3710134	3465	28	H8	9	H7
1635277	1481	28	H9	9	H8
428154	409	28	H10	9	H9
2964954	2752	29	A1	9	H10
3849381	3593	29	A5	9	H11
2908006	2692	29	A8	9	H12
380181	359	29	A12	10	A1
1749342	1582	29	B6	10	A2
510249	488	29	D6	10	A3
2385228	2178	29	E3	10	A4
3944217	3690	29	E11	10	A5
4011133	3758	29	E12	10	A6
3514921	3252	29	F7	10	A7
3370926	3130	29	G6	10	A8
3713930	3470	29	G8	10	A9
3936503	3684	29	G12	10	A10
82948	80	29	H6	10	A11
2409498	2203	30	A6	10	A12
256470	243	30	A9	10	B1
743701	675	30	B6	10	B2
3788742	3538	30	B11	10	B3
2337616	2131	30	C5	10	B4
1168506	1036	30	C8	10	B5
2140719	1941	30	C9	10	B6
3025949	2808	30	C12	10	B7
1556845	1409	30	D8	10	B8
1109775	989	30	D9	10	B9
2611742	2406	30	F4	10	B10
2132472	1934	30	H5	10	B11
363732	343	30	H11	10	B12
1046270	942	31	C2	10	C1
988208	894	31	C4	10	C2
2899442	2681	31	D4	10	C3
1139149	1009	31	D7	10	C4
3626237	3381	31	D11	10	C5
2943543	2726	31	E2	10	C6
3163114	2939	31	F5	10	C7
3119139	2898	31	F7	10	C8
4006476	3754	31	G6	10	C9
2283250	2072	31	H2	10	C10
3875449	3618	31	H3	10	C11
3506134	3244	31	H9	10	C12
1672233	1514	31	H10	10	D1
1740557	1575	32	C2	10	D2
3430535	3183	32	C3	10	D3
3696220	3454	32	C6	10	D4
1998970	1808	32	D1	10	D5
3501900	3239	32	D8	10	D6
441606	426	32	D11	10	D7
1336656	1177	32	E10	10	D8
3919822	3664	32	F1	10	D9
481524	457	32	G2	10	D10
2515599	2314	32	G3	10	D11
2209417	2007	32	G5	10	D12
1472980	1321	32	G6	10	E1
2224970	2022	32	G8	10	E2
3754904	3510	33	C7	10	E3
2339494	2135	33	D3	10	E4
1280463	1130	33	D8	10	E5
3097731	2874	33	E6	10	E6
2080237	1884	33	G9	10	E7
39369	36	33	H3	10	E8
3004976	2792	33	H4	10	E9
2545423	2344	34	A1	10	E10
3976474	3720	34	A6	10	E11
1580009	1428	34	B9	10	E12
2947676	2731	34	C10	10	F1
2991376	2775	34	D2	10	F2
3237845	3019	34	D7	10	F3
2224347	2021	34	D8	10	F4
3622426	3376	34	E10	10	F5
1185668	1053	34	F6	10	F6
2865826	2646	34	F7	10	F7
2647505	2442	35	A2	10	F8
1821438	1646	35	C8	10	F9
842626	765	35	D4	10	F10
942040	847	35	D5	10	F11
2312158	2101	35	D11	10	F12
926277	830	35	E7	10	G1
2677142	2471	35	E8	10	G2
1163821	1032	35	F2	10	G3
3258579	3041	35	F12	10	G4
2897382	2678	35	G4	10	G5
2187592	1984	35	G6	10	G6
1167539	1035	35	H2	10	G7
2191284	1986	35	H11	10	G8
3191157	2970	35	H12	10	G9
3402294	3154	36	A8	10	G10
653072	596	36	C5	10	G11
2041974	1846	36	C9	10	G12
3539172	3284	36	C10	10	H1
2131950	1933	36	D3	10	H2
1725078	1561	36	D7	10	H3
3644747	3401	36	D12	10	H4
3044614	2821	36	F6	10	H5
1123919	999	36	G5	10	H6
337232	321	36	G9	10	H7
232662	215	36	G10	10	H8
975356	879	37	A5	10	H9
3651451	3409	37	B8	10	H10
192434	179	37	B11	10	H11
1535522	1384	37	F1	10	H12
2741791	2536	37	G7	11	A1
2554462	2354	37	G8	11	A2
3536046	3280	37	G11	11	A3
2877679	2659	37	H6	11	A4
550306	527	37	H8	11	A5
249166	234	38	A6	11	A6
3459218	3203	38	A8	11	A7
1033920	931	38	B2	11	A8
1611404	1462	38	C6	11	A9
970733	876	38	D7	11	A10
3611033	3360	38	E9	11	A11
3718571	3476	38	F2	11	A12
486086	463	39	B3	11	B1
2119276	1922	39	B8	11	B2
775032	706	39	D2	11	B3
2825352	2614	39	D8	11	B4
1542467	1393	39	E1	11	B5
3916303	3659	39	E2	11	B6
1639711	1484	39	G5	11	B7
1388779	1230	39	G6	11	B8
1557457	1410	39	H9	11	B9
3623824	3379	40	A6	11	B10
2234346	2030	40	H4	11	B11
3117872	2895	41	A10	11	B12
3976562	3721	41	B5	11	C1
3168606	2944	41	C6	11	C2
1153472	1021	41	D3	11	C3
2894746	2674	41	E3	11	C4
387577	365	41	E9	11	C5
3430020	3182	41	G1	11	C6
3073525	2846	41	G2	11	C7
3590371	3342	41	G3	11	C8
960647	863	41	G9	11	C9
35624	33	41	H4	11	C10
498819	477	41	H12	11	C11
3209382	2990	42	D11	11	C12
3172544	2948	42	E2	11	D1
3100146	2876	42	H6	11	D2
2786022	2576	43	A6	11	D3
2900342	2682	43	A8	11	D4
3415050	3169	43	A9	11	D5
1452344	1304	43	A10	11	D6
1371826	1211	43	C1	11	D7
211123	197	43	E2	11	D8
1635166	1480	43	G3	11	D9
3081926	2854	45	A1	11	D10
3971685	3716	45	A2	11	D11
1599538	1448	45	A3	11	D12
2558456	2358	45	A4	11	E1
2262382	2053	45	A5	11	E2
1882782	1709	45	A6	11	E3
2192042	1987	45	A7	11	E4
1222404	1090	45	A8	11	E5
3795015	3545	45	A9	11	E6
2652657	2448	45	A10	11	E7
3324169	3092	45	A11	11	E8
590912	552	45	A12	11	E9
976814	882	45	B1	11	E10
3381893	3140	45	B2	11	E11
3343602	3108	45	B3	11	E12
2235008	2031	45	B4	11	F1
3620880	3374	45	B5	11	F2
2722818	2518	45	B6	11	F3
2680540	2474	45	B7	11	F4
814839	743	45	B8	11	F5
2356877	2150	45	B9	11	F6
229542	212	45	B10	11	F7
3594501	3347	45	B11	11	F8
3090063	2864	45	B12	11	F9
1498749	1344	45	C1	11	F10
1460510	1312	45	C2	11	F11
3544563	3292	45	C3	11	F12
143272	134	45	C4	11	G1
1503248	1349	45	C5	11	G2
1426524	1280	45	C6	11	G3
2823445	2612	45	C7	11	G4
3250824	3033	45	C8	11	G5
3243785	3028	45	C9	11	G6
1920157	1745	45	C10	11	G7
737872	670	45	C11	11	G8
1421481	1275	45	C12	11	G9
550263	526	45	D1	11	G10
2266743	2056	45	D2	11	G11
267222	254	45	D3	11	G12
1870663	1698	45	D4	11	H1
2095167	1899	45	D5	11	H2
1114334	992	45	D6	11	H3
2523527	2321	45	D7	11	H4
2104404	1907	45	D8	11	H5
3497423	3235	45	D9	11	H6
39515	37	45	D10	11	H7
1068017	962	45	D11	11	H8
3803465	3552	45	D12	11	H9
3052979	2829	45	E1	11	H10
255311	240	45	E2	11	H11
1854120	1680	45	E3	11	H12
3779619	3532	45	E4	12	A1
737105	669	45	E5	12	A2
2596112	2394	45	E6	12	A3
2321371	2112	45	E7	12	A4
163413	156	45	E9	12	A5
3163682	2940	45	E10	12	A6
1480157	1327	45	E11	12	A7
3917090	3661	45	E12	12	A8
1068815	963	45	F1	12	A9
3557938	3308	45	F2	12	A10
313474	297	45	F4	12	A11
811766	740	45	F5	12	A12
2976162	2760	45	F6	12	B1
2729277	2523	45	F7	12	B2
1891267	1719	45	F8	12	B3
2470521	2274	45	F9	12	B4
1700103	1537	45	F10	12	B5
293310	278	45	F11	12	B6
3011722	2799	45	F12	12	B7
924518	827	45	G1	12	B8
3781444	3535	45	G2	12	B9
1045680	941	45	G3	12	B10
3180196	2957	45	G4	12	B11
499432	478	45	G5	12	B12
3669471	3423	45	G6	12	C1
1505689	1351	45	G7	12	C2
3178652	2955	45	G8	12	C3
2681757	2476	45	G9	12	C4
1874166	1702	45	G10	12	C5
1339123	1181	45	G11	12	C6
3023184	2806	45	G12	12	C7
3829999	3574	45	H1	12	C8
1689718	1526	45	H2	12	C9
1523040	1371	45	H3	12	C10
279990	265	45	H4	12	C11
3638101	3395	45	H5	12	C12
2524635	2322	45	H6	12	D1
3946033	3693	45	H7	12	D2
2982657	2766	45	H8	12	D3
1718692	1554	45	H9	12	D4
27374	26	45	H10	12	D5
3893090	3634	45	H11	12	D6
1069832	964	45	H12	12	D7
3715104	3471	46	A1	12	D8
882277	797	46	A2	12	D9
276104	262	46	A3	12	D10
2358284	2152	46	A4	12	D11
1432084	1284	46	A5	12	D12
784617	715	46	A6	12	E1
2883538	2664	46	A7	12	E2
2309642	2099	46	A8	12	E3
1855351	1681	46	A9	12	E4
3119771	2899	46	A10	12	E5
2256465	2049	46	A11	12	E6
2237666	2034	46	A12	12	E7
3859756	3606	46	B1	12	E8
1609897	1460	46	B2	12	E9
545555	522	46	B3	12	E10
2336283	2130	46	B4	12	E11
3225542	3006	46	B5	12	E12
341598	326	46	B6	12	F1
338014	322	46	B7	12	F2
3506623	3245	46	B8	12	F3
1820551	1643	46	B9	12	F4
3691116	3449	46	B10	12	F5
2871834	2652	46	B11	12	F6
158071	147	46	B12	12	F7
547090	523	46	C1	12	F8
670320	609	46	C2	12	F9
423615	403	46	C3	12	F10
3807913	3559	46	C4	12	F11
2599053	2397	46	C5	12	F12
3190785	2969	46	C6	12	G1
3866976	3610	46	C7	12	G2
3727555	3485	46	C8	12	G3
1373121	1214	46	C9	12	G4
2182204	1979	46	C10	12	G5
3624955	3380	46	C11	12	G6
943113	848	46	C12	12	G7
317028	301	46	D1	12	G8
1814187	1636	46	D2	12	G9
2177799	1975	46	D3	12	G10
2096594	1901	46	D4	12	G11
141164	132	46	D5	12	G12
180349	169	46	D7	12	H1
1071538	965	46	D8	12	H2
3563999	3314	46	D9	12	H3
3889023	3630	46	D10	12	H4
1379321	1221	46	D12	12	H5
2031133	1837	46	E1	12	H6
2916508	2701	46	E2	12	H7
60733	61	46	E3	12	H8
3066516	2840	46	E4	12	H9
1818447	1640	46	E5	12	H10
2783584	2573	46	E6	12	H11
1114914	993	46	E7	12	H12
2719740	2515	46	E8	13	A1
1335118	1175	46	E9	13	A2
697496	631	46	E10	13	A3
925296	828	46	E11	13	A4
2197736	1993	46	E12	13	A5
2573780	2373	46	F2	13	A6
1875569	1703	46	F3	13	A7
33788	30	46	F5	13	A8
3618000	3370	46	F6	13	A9
3670422	3425	46	F7	13	A10
3830448	3575	46	F8	13	A11
1795414	1621	46	F9	13	A12
115893	105	46	F10	13	B1
1669606	1511	46	F11	13	B2
2437650	2238	46	F12	13	B3
2713374	2503	46	G1	13	B4
3038062	2817	46	G2	13	B5
1286851	1134	46	G3	13	B6
2561303	2361	46	G4	13	B7
619901	572	46	G5	13	B8
1082404	971	46	G6	13	B9
3035436	2814	46	G7	13	B10
3567540	3320	46	G8	13	B11
3633718	3391	46	G9	13	B12
2851864	2633	46	G10	13	C1
1993074	1802	46	G11	13	C2
3036733	2815	46	G12	13	C3
3604447	3356	46	H1	13	C4
3694411	3453	46	H2	13	C5
2513964	2312	46	H3	13	C6
2775710	2564	46	H5	13	C7
3644116	3400	46	H7	13	C8
2043933	1848	46	H8	13	C9
2164950	1967	46	H9	13	C10
3185371	2963	46	H10	13	C11
1929761	1753	46	H11	13	C12
1457620	1310	46	H12	13	D1
725960	657	47	A1	13	D2
2461515	2264	47	A2	13	D3
15352	13	47	A3	13	D4
3684256	3440	47	A5	13	D5
2716518	2509	47	A6	13	D6
2075906	1879	47	A7	13	D7
2869533	2650	47	A8	13	D8
1196375	1064	47	A9	13	D9
2614696	2410	47	A10	13	D10
256241	242	47	A11	13	D11
34812	32	47	A12	13	D12
3537772	3282	47	B1	13	E1
1438381	1294	47	B2	13	E2
2595761	2393	47	B3	13	E3
3684567	3441	47	B4	13	E4
1435807	1290	47	B5	13	E5
2059428	1867	47	B6	13	E6
2884676	2667	47	B7	13	E7
971972	877	47	B8	13	E8
3048126	2824	47	B9	13	E9
2995533	2782	47	B10	13	E10
2373653	2168	47	B11	13	E11
3930909	3679	47	B12	13	E12
1232599	1098	47	C1	13	F1
17122	14	47	C2	13	F2
266834	253	47	C3	13	F3
3778433	3531	47	C4	13	F4
118098	107	47	C5	13	F5
2334786	2129	47	C6	13	F6
2627162	2421	47	C7	13	F7
1004283	907	47	C8	13	F8
2807530	2597	47	C9	13	F9
3412359	3166	47	C10	13	F10
2860677	2641	47	C11	13	F11
2450421	2252	47	C12	13	F12
1012757	915	47	D1	13	G1
3872435	3615	47	D2	13	G2
149147	139	47	D3	13	G3
494163	471	47	D4	13	G4
648745	593	47	D6	13	G5
1668062	1509	47	D7	13	G6
1869810	1696	47	D8	13	G7
3320080	3088	47	D9	13	G8
3231182	3012	47	D10	13	G9
2472609	2275	47	D11	13	G10
2528588	2325	47	D12	13	G11
2080699	1885	47	E1	13	G12
2588718	2388	47	E2	13	H1
80055	78	47	E3	13	H2
1905772	1733	47	E4	13	H3
535685	509	47	E5	13	H4
3039646	2818	47	E6	13	H5
3542877	3288	47	E7	13	H6
2049070	1853	47	E8	13	H7
714444	647	47	E9	13	H8
292398	277	47	E10	13	H9
284429	268	47	E11	13	H10
1527787	1377	47	E12	13	H11
450524	433	47	F1	13	H12
1556452	1408	47	F3	14	A1
666858	606	47	F4	14	A2
2555884	2355	47	F5	14	A3
1970870	1784	47	F6	14	A4
2755543	2547	47	F7	14	A5
2214369	2013	47	F8	14	A6
2232795	2029	47	F9	14	A7
3652062	3410	47	F10	14	A8
3033352	2812	47	F12	14	A9
1357006	1197	47	G1	14	A10
3599613	3352	47	G2	14	A11
455293	441	47	G3	14	A12
1736760	1570	47	G4	14	B1
2496285	2294	47	G5	14	B2
518073	498	47	G6	14	B3
1483346	1330	47	G7	14	B4
300569	287	47	G8	14	B5
3522431	3265	47	G9	14	B6
1541965	1392	47	G10	14	B7
830279	756	47	G11	14	B8
2707655	2499	47	G12	14	B9
222347	208	47	H1	14	B10
2236868	2033	47	H2	14	B11
1551221	1403	47	H3	14	B12
2307465	2097	47	H4	14	C1
489551	466	47	H5	14	C2
204826	191	47	H6	14	C3
962318	865	47	H8	14	C4
1489731	1335	47	H9	14	C5
548838	525	47	H10	14	C6
826470	751	47	H12	14	C7
3744941	3501	48	A1	14	C8
23612	23	48	A2	14	C9
3747069	3503	48	A3	14	C10
2781693	2570	48	A4	14	C11
46624	44	48	A5	14	C12
3926664	3671	48	A6	14	D1
3641151	3398	48	A7	14	D2
2297252	2088	48	A8	14	D3
2030782	1836	48	A9	14	D4
1600186	1449	48	A10	14	D5
3636725	3393	48	A11	14	D6
3143224	2922	48	A12	14	D7
1905454	1732	48	B1	14	D8
3372649	3132	48	B2	14	D9
1898368	1726	48	B3	14	D10
58715	58	48	B4	14	D11
3286642	3061	48	B5	14	D12
764959	697	48	B6	14	E1
155264	144	48	B7	14	E2
1742151	1576	48	B8	14	E3
980802	886	48	B9	14	E4
602270	561	48	B10	14	E5
2093316	1897	48	B11	14	E6
1681188	1520	48	B12	14	E7
2730877	2525	48	C1	14	E8
1990530	1800	48	C2	14	E9
3520771	3262	48	C3	14	E10
2350932	2147	48	C5	14	E11
285027	269	48	C6	14	E12
3161330	2937	48	C7	14	F1
3575017	3327	48	C8	14	F2
3306439	3076	48	C9	14	F3
3050552	2827	48	C10	14	F4
1012335	914	48	C11	14	F5
292258	276	48	C12	14	F6
195060	182	48	D1	14	F7
413315	392	48	D3	14	F8
2784930	2574	48	D4	14	F9
3513271	3250	48	D5	14	F10
390366	370	48	D6	14	F11
3106476	2883	48	D7	14	F12
298213	285	48	D8	14	G1
1386497	1227	48	D9	14	G2
307915	291	48	D10	14	G3
3994007	3740	48	D11	14	G4
3550861	3300	48	E2	14	G5
1734215	1568	48	E3	14	G6
1360615	1201	48	E4	14	G7
3965516	3710	48	E5	14	G8
984149	890	48	E6	14	G9
2593829	2391	48	E7	14	G10
2011856	1819	48	E8	14	G11
1616892	1466	48	E9	14	G12
611552	566	48	E10	14	H1
1804703	1627	48	E11	14	H2
3527174	3272	48	E12	14	H3
208045	194	48	F1	14	H4
221166	206	48	F2	14	H5
3259180	3042	48	F3	14	H6
3395654	3148	48	F4	14	H7
3960641	3705	48	F5	14	H8
2141863	1943	48	F6	14	H9
1857781	1685	48	F7	14	H10
52253	51	48	F8	14	H11
218331	203	48	F10	14	H12
106432	96	48	F11	15	A1
3498414	3236	48	F12	15	A2
1896639	1724	48	G1	15	A3
3818646	3567	48	G2	15	A4
1928898	1752	48	G3	15	A5
3602045	3354	48	G4	15	A6
3313036	3083	48	G5	15	A7
1271279	1119	48	G6	15	A8
450969	434	48	G7	15	A9
535178	507	48	G8	15	A10
860341	784	48	G9	15	A11
1867454	1692	48	G10	15	A12
3952783	3701	48	G11	15	B1
1120061	997	48	G12	15	B2
67466	66	48	H1	15	B3
1986600	1797	48	H2	15	B4
1651635	1493	48	H3	15	B5
3083768	2856	48	H4	15	B6
2210423	2008	48	H6	15	B7
2988665	2773	48	H7	15	B8
3852649	3599	48	H8	15	B9
2452767	2255	48	H9	15	B10
1838476	1664	48	H10	15	B11
3339733	3106	48	H12	15	B12
600972	560	49	A1	15	C1
438715	425	49	A2	15	C2
2985010	2770	49	A3	15	C3
2735329	2530	49	A4	15	C4
2666676	2460	49	A6	15	C5
3812180	3563	49	A7	15	C6
2428872	2226	49	A8	15	C7
3544152	3291	49	A9	15	C8
3673147	3429	49	A10	15	C9
459657	443	49	A11	15	C10
2365152	2160	49	A12	15	C11
1007514	910	49	B1	15	C12
2669058	2462	49	B2	15	D1
329841	313	49	B3	15	D2
2291295	2081	49	B4	15	D3
501167	480	49	B5	15	D4
1334093	1174	49	B6	15	D5
3639595	3396	49	B7	15	D6
3108832	2885	49	B8	15	D7
2497554	2296	49	B9	15	D8
3349123	3114	49	B10	15	D9
678446	616	49	B11	15	D10
515788	495	49	B12	15	D11
2681000	2475	49	C1	15	D12
2770376	2559	49	C2	15	E1
2560490	2360	49	C3	15	E2
2300200	2091	49	C5	15	E3
127737	117	49	C6	15	E4
2929298	2712	49	C7	15	E5
2858974	2639	49	C8	15	E6
1560274	1412	49	C9	15	E7
1714896	1550	49	C11	15	E8
3061729	2834	49	D2	15	E9
2301313	2092	49	D3	15	E10
1942797	1760	49	D4	15	E11
2264147	2054	49	D5	15	E12
3947994	3695	49	D6	15	F1
4257	6	49	D7	15	F2
2078312	1882	49	D8	15	F3
832142	757	49	D10	15	F4
11186	11	49	D12	15	F5
2098472	1903	49	E1	15	F6
3103576	2881	49	E2	15	F7
285275	270	49	E3	15	F8
2248057	2041	49	E4	15	F9
511503	490	49	E5	15	F10
420265	398	49	E6	15	F11
1288446	1135	49	E7	15	F12
1973577	1787	49	E8	15	G1
1726642	1563	49	E9	15	G2
733559	662	49	E10	15	G3
1168820	1037	49	E11	15	G4
2969200	2754	49	E12	15	G5
3186849	2965	49	F1	15	G6
3368611	3129	49	F2	15	G7
1269141	1118	49	F4	15	G8
834932	759	49	F5	15	G9
2973825	2758	49	F6	15	G10
2519855	2317	49	F7	15	G11
3483340	3221	49	F10	15	G12
1374155	1216	49	F12	15	H1
2061579	1869	49	G1	15	H2
2895648	2675	49	G2	15	H3
3113997	2891	49	G3	15	H4
1887879	1714	49	G4	15	H5
3657472	3414	49	G5	15	H6
1602331	1452	49	G7	15	H7
3386614	3144	49	G8	15	H8
1983283	1792	49	G9	15	H9
1868392	1694	49	G10	15	H10
2961252	2747	49	G11	15	H11
3290889	3065	49	G12	15	H12
3203396	2986	49	H1	16	A1
3398852	3151	49	H3	16	A2
2043142	1847	49	H5	16	A3
1072724	966	49	H6	16	A4
1572536	1423	49	H7	16	A5
3150373	2927	49	H8	16	A6
2394443	2185	49	H9	16	A7
706867	638	49	H10	16	A8
507980	486	49	H11	16	A9
3480407	3218	49	H12	16	A10
3693468	3451	50	A1	16	A11
1544810	1397	50	A2	16	A12
2287461	2075	50	A3	16	B1
2350822	2146	50	A4	16	B2
2671207	2465	50	A5	16	B3
1480408	1328	50	A6	16	B4
856256	779	50	A7	16	B5
3632600	3390	50	A8	16	B6
3900759	3641	50	A9	16	B7
1387881	1229	50	A11	16	B8
1780230	1607	50	A12	16	B9
1768429	1600	50	B1	16	B10
3699202	3458	50	B2	16	B11
1954676	1771	50	B3	16	B12
1585251	1433	50	B4	16	C1
3240843	3022	50	B5	16	C2
2717251	2510	50	B6	16	C3
3888300	3629	50	B7	16	C4
3607327	3358	50	B8	16	C5
2699035	2487	50	B9	16	C6
3371578	3131	50	B10	16	C7
1802991	1625	50	B11	16	C8
2739364	2534	50	B12	16	C9
3618972	3372	50	C1	16	C10
3375812	3135	50	C2	16	C11
2824674	2613	50	C3	16	C12
3555134	3304	50	C4	16	D1
1732718	1567	50	C5	16	D2
754133	687	50	C6	16	D3
2954727	2739	50	C7	16	D4
1996411	1806	50	C8	16	D5
1182997	1051	50	C9	16	D6
2231494	2028	50	C11	16	D7
2398827	2191	50	C12	16	D8
1060135	955	50	D1	16	D9
2152983	1957	50	D2	16	D10
3332390	3100	50	D3	16	D11
23409	22	50	D4	16	D12
1951340	1767	50	D5	16	E1
1658098	1499	50	D6	16	E2
1846962	1672	50	D7	16	E3
3717082	3474	50	D8	16	E4
20574	20	50	D9	16	E5
3349841	3115	50	D10	16	E6
193042	180	50	D11	16	E7
342457	327	50	D12	16	E8
2635320	2428	50	E2	16	E9
2069807	1876	50	E3	16	E10
281621	266	50	E4	16	E11
208903	195	50	E6	16	E12
859531	783	50	E7	16	F1
1142410	1012	50	E8	16	F2
1057402	950	50	E9	16	F3
200677	186	50	E10	16	F4
3949674	3697	50	E11	16	F5
2035916	1842	50	F1	16	F6
747424	681	50	F2	16	F7
3028733	2810	50	F4	16	F8
1950211	1766	50	F5	16	F9
3027874	2809	50	F6	16	F10
210455	196	50	F7	16	F11
2464288	2268	50	F8	16	F12
3705057	3462	50	F9	16	G1
2722393	2517	50	F10	16	G2
672832	612	50	F11	16	G3
3484375	3222	50	F12	16	G4
2812754	2602	50	G1	16	G5
2903676	2687	50	G2	16	G6
2325541	2119	50	G3	16	G7
384160	362	50	G4	16	G8
2900527	2683	50	G5	16	G9
1151324	1019	50	G6	16	G10
2236252	2032	50	G7	16	G11
1998232	1807	50	G8	16	G12
2024952	1830	50	G9	16	H1
1935501	1756	50	G10	16	H2
3085458	2858	50	G11	16	H3
833360	758	50	G12	16	H4
3503298	3241	50	H1	16	H5
1895484	1723	50	H2	16	H6
1952308	1768	50	H3	16	H7
751914	685	50	H4	16	H8
1217622	1086	50	H5	16	H9
1881675	1708	50	H6	16	H10
1316164	1157	50	H7	16	H11
1546787	1399	50	H9	16	H12
369299	348	50	H11	17	A1
3309012	3079	50	H12	17	A2
2393720	2184	51	A1	17	A3
3644986	3402	51	A2	17	A4
1448882	1300	51	A3	17	A5
3136820	2914	51	A4	17	A6
1137929	1008	51	A5	17	A7
2369205	2165	51	A6	17	A8
2198820	1995	51	A7	17	A9
2556490	2356	51	A8	17	A10
2731194	2526	51	A11	17	A11
2631042	2425	51	B1	17	A12
424927	405	51	B2	17	B1
1810358	1632	51	B3	17	B2
627860	576	51	B4	17	B3
2672232	2466	51	B5	17	B4
400925	380	51	B6	17	B5
2217929	2016	51	B8	17	B6
2648531	2443	51	B9	17	B7
3930474	3678	51	B10	17	B8
2405535	2198	51	B11	17	B9
3550673	3299	51	B12	17	B10
2532285	2329	51	C1	17	B11
2491390	2288	51	C2	17	B12
410877	390	51	C3	17	C1
778455	710	51	C4	17	C2
207221	193	51	C5	17	C3
1016439	920	51	C6	17	C4
3477313	3215	51	C7	17	C5
2337772	2132	51	C9	17	C6
3138221	2916	51	C10	17	C7
268145	255	51	C11	17	C8
2155642	1960	51	C12	17	C9
1466694	1317	51	D1	17	C10
1101942	984	51	D2	17	C11
422741	402	51	D3	17	C12
1765960	1597	51	D4	17	D1
215577	201	51	D5	17	D2
968141	872	51	D6	17	D3
258977	247	51	D7	17	D4
3832442	3577	51	D8	17	D5
3694224	3452	51	D9	17	D6
885002	798	51	D10	17	D7
2931199	2714	51	D11	17	D8
707270	639	51	D12	17	D9
134590	124	51	E1	17	D10
3096629	2873	51	E3	17	D11
2142115	1944	51	E4	17	D12
3992378	3737	51	E5	17	E1
2094165	1898	51	E6	17	E2
1154390	1024	51	E7	17	E3
2934953	2720	51	E8	17	E4
3244057	3029	51	E9	17	E5
3723253	3481	51	E10	17	E6
3414429	3168	51	E11	17	E7
1508389	1354	51	E12	17	E8
710992	643	51	F1	17	E9
154170	142	51	F2	17	E10
1093820	980	51	F3	17	E11
399976	379	51	F4	17	E12
1959543	1775	51	F5	17	F1
2872342	2653	51	F6	17	F2
2227045	2026	51	F7	17	F3
1215159	1084	51	F9	17	F4
2859885	2640	51	F10	17	F5
3988793	3732	51	F11	17	F6
2313423	2102	51	G1	17	F7
2650279	2445	51	G2	17	F8
2906786	2691	51	G3	17	F9
2081031	1886	51	G5	17	F10
2265440	2055	51	G6	17	F11
1551619	1404	51	G7	17	F12
2687650	2480	51	G8	17	G1
286097	271	51	G9	17	G2
1714008	1549	51	G10	17	G3
1548442	1400	51	G11	17	G4
2705664	2496	51	G12	17	G5
1756444	1590	51	H1	17	G6
2553303	2353	51	H2	17	G7
3763486	3520	51	H3	17	G8
3437389	3190	51	H4	17	G9
2854086	2636	51	H5	17	G10
3568334	3322	51	H6	17	G11
2303215	2093	51	H7	17	G12
827269	752	51	H9	17	H1
3895187	3636	51	H10	17	H2
2017866	1825	52	A1	17	H3
1754200	1588	52	A2	17	H4
1456533	1309	52	A3	17	H5
3202180	2983	52	A4	17	H6
3000350	2789	52	A6	17	H7
3904739	3645	52	A7	17	H8
1399423	1241	52	A9	17	H9
3772413	3523	52	A10	17	H10
2778386	2567	52	A11	17	H11
237211	220	52	B1	17	H12
2666062	2458	52	B2	18	A1
3530670	3274	52	B3	18	A2
2706848	2497	52	B4	18	A3
3129176	2907	52	B5	18	A4
3446762	3195	52	B7	18	A5
2060650	1868	52	B8	18	A6
91816	88	52	B9	18	A7
3078163	2851	52	B10	18	A8
1127810	1002	52	B11	18	A9
1601006	1450	52	C1	18	A10
1699	2	52	C2	18	A11
1921477	1746	52	C3	18	A12
2546705	2346	52	C4	18	B1
2908304	2693	52	C5	18	B2
3848800	3592	52	C6	18	B3
3682889	3439	52	C7	18	B4
1737045	1571	52	C8	18	B5
1575602	1425	52	C9	18	B6
229913	213	52	C10	18	B7
3800534	3551	52	C11	18	B8
2412856	2208	52	C12	18	B9
3712484	3468	52	D1	18	B10
3399804	3152	52	D2	18	B11
2271736	2059	52	D3	18	B12
2008240	1816	52	D4	18	C1
588656	551	52	D5	18	C2
3124855	2901	52	D7	18	C3
1317348	1158	52	D8	18	C4
3732891	3490	52	D9	18	C5
3669818	3424	52	D12	18	C6
17685	15	52	E2	18	C7
1041132	937	52	E3	18	C8
91129	87	52	E4	18	C9
1172179	1039	52	E5	18	C10
1877876	1705	52	E6	18	C11
2701025	2489	52	E8	18	C12
1205199	1072	52	E9	18	D1
55203	53	52	E10	18	D2
343721	329	52	E11	18	D3
2529272	2326	52	E12	18	D4
1087709	976	52	F2	18	D5
1963980	1779	52	F3	18	D6
403824	383	52	F4	18	D7
246453	230	52	F5	18	D8
2676448	2469	52	F6	18	D9
1582108	1431	52	F7	18	D10
2423338	2221	52	F8	18	D11
276712	263	52	F9	18	D12
1359248	1199	52	F10	18	E1
1159133	1029	52	F11	18	E2
2037159	1843	52	F12	18	E3
653915	597	52	G1	18	E4
2679012	2473	52	G2	18	E5
3112988	2889	52	G4	18	E6
3687850	3444	52	G5	18	E7
3431719	3186	52	G6	18	E8
3640459	3397	52	G7	18	E9
2881637	2662	52	G8	18	E10
376667	354	52	G9	18	E11
97316	89	52	G10	18	E12
1737906	1572	52	G11	18	F1
41584	40	52	G12	18	F2
2026886	1831	52	H1	18	F3
574437	542	52	H2	18	F4
1761413	1594	52	H3	18	F5
3646032	3403	52	H4	18	F6
3299731	3070	52	H6	18	F7
414714	393	52	H7	18	F8
3156532	2932	52	H8	18	F9
258484	246	52	H9	18	F10
994117	899	52	H10	18	F11
561647	535	52	H11	18	F12
1213967	1082	52	H12	18	G1
3516794	3255	53	A1	18	G2
3335327	3102	53	A2	18	G3
3328417	3095	53	A3	18	G4
3626875	3382	53	A4	18	G5
711864	644	53	A5	18	G6
2050765	1855	53	A6	18	G7
744797	677	53	A7	18	G8
2427885	2225	53	A10	18	G9
2091514	1895	53	A11	18	G10
3256831	3040	53	A12	18	G11
84851	83	53	B2	18	G12
1229743	1096	53	B4	18	H1
1096906	982	53	B5	18	H2
218490	204	53	B6	18	H3
2798888	2589	53	B7	18	H4
2059076	1866	53	B8	18	H5
3242907	3027	53	B9	18	H6
50008	48	53	B10	18	H7
11623	12	53	B11	18	H8
3927634	3672	53	B12	18	H9
941097	845	53	C1	18	H10
1946808	1764	53	C2	18	H11
723545	655	53	C3	18	H12
1029365	927	53	C4	19	A1
1159938	1030	53	C5	19	A2
2429569	2227	53	C6	19	A3
3604	5	53	C7	19	A4
3843217	3586	53	C8	19	A5
1366394	1205	53	C9	19	A6
595775	557	53	C10	19	A7
1432164	1285	53	C11	19	A8
2037706	1844	53	D1	19	A9
2458156	2261	53	D2	19	A10
2221742	2019	53	D4	19	A11
2226109	2024	53	D5	19	A12
3383815	3141	53	D6	19	B1
1433964	1287	53	D7	19	B2
2636928	2430	53	D9	19	B3
1207378	1074	53	D10	19	B4
2127155	1928	53	D12	19	B5
3991712	3736	53	E1	19	B6
2822942	2611	53	E3	19	B7
979972	885	53	E4	19	B8
3654587	3412	53	E5	19	B9
2363986	2157	53	E6	19	B10
1586398	1435	53	E7	19	B11
541495	516	53	E8	19	B12
1984302	1795	53	E9	19	C1
543644	519	53	E10	19	C2
903250	811	53	E12	19	C3
2436127	2236	53	F2	19	C4
194673	181	53	F3	19	C5
3558781	3309	53	F4	19	C6
1617343	1467	53	F5	19	C7
974470	878	53	F6	19	C8
3914404	3657	53	F8	19	C9
3162841	2938	53	F9	19	C10
1173557	1043	53	F10	19	C11
2832805	2620	53	F11	19	C12
852709	776	53	F12	19	D1
3357364	3121	53	G4	19	D2
764038	696	53	G6	19	D3
2411519	2206	53	G7	19	D4
829816	755	53	G8	19	D5
1903404	1731	53	G9	19	D6
2396585	2187	53	G10	19	D7
2258357	2051	53	G11	19	D8
2089588	1894	53	G12	19	D9
3255148	3037	53	H2	19	D10
2963500	2749	53	H3	19	D11
2414694	2210	53	H4	19	D12
1909502	1735	53	H5	19	E1
640494	585	53	H6	19	E2
1598246	1447	53	H9	19	E3
1062802	958	53	H10	19	E4
1468160	1318	53	H11	19	E5
1618190	1468	53	H12	19	E6
1735030	1569	54	A1	19	E7
1664761	1506	54	A2	19	E8
3404040	3158	54	A5	19	E9
1375740	1217	54	A6	19	E10
159322	150	54	A7	19	E11
2735854	2531	54	A8	19	E12
2998181	2786	54	A9	19	F1
1749824	1583	54	A10	19	F2
1241729	1103	54	A11	19	F3
2105455	1908	54	A12	19	F4
985930	892	54	B1	19	F5
1062045	957	54	B3	19	F6
482243	458	54	B5	19	F7
2921329	2708	54	B6	19	F8
4009866	3756	54	B7	19	F9
3965868	3711	54	B8	19	F10
1055052	948	54	B9	19	F11
795182	726	54	B10	19	F12
1296041	1140	54	B11	19	G1
2292671	2082	54	B12	19	G2
3756727	3512	54	C1	19	G3
431054	414	54	C2	19	G4
1209656	1077	54	C3	19	G5
1037857	934	54	C6	19	G6
3223052	3002	54	C7	19	G7
3552920	3302	54	C8	19	G8
1788949	1616	54	C9	19	G9
2401243	2194	54	C11	19	G10
2014500	1821	54	C12	19	G11
378506	356	54	D1	19	G12
2605798	2401	54	D2	19	H1
1024568	924	54	D3	19	H2
2275040	2063	54	D4	19	H3
247667	232	54	D5	19	H4
1625340	1475	54	D6	19	H5
3627722	3383	54	D7	19	H6
170974	162	54	D8	19	H7
2347313	2140	54	D9	19	H8
3081558	2853	54	D10	19	H9
3715598	3472	54	D11	19	H10
3101133	2877	54	D12	19	H11
2577418	2375	54	E3	19	H12
1847534	1673	54	E5	20	A1
3780459	3533	54	E8	20	A2
1243324	1104	54	E9	20	A3
2961999	2748	54	E10	20	A4
75807	75	54	E11	20	A5
2183558	1980	54	E12	20	A6
1317615	1159	54	F1	20	A7
2208384	2006	54	F2	20	A8
3588822	3341	54	F3	20	A9
952103	856	54	F4	20	A10
3766238	3522	54	F6	20	A11
635374	581	54	F7	20	A12
1077745	969	54	F8	20	B1
3531677	3276	54	F10	20	B2
957899	860	54	F11	20	B3
3239010	3021	54	F12	20	B4
2872605	2654	54	G1	20	B5
3507706	3246	54	G2	20	B6
311459	295	54	G3	20	B7
2351994	2148	54	G5	20	B8
2464773	2269	54	G7	20	B9
1372578	1213	54	G8	20	B10
3182396	2959	54	G10	20	B11
2020622	1828	54	G12	20	B12
3157164	2933	54	H1	20	C1
2064483	1872	54	H2	20	C2
2391475	2181	54	H3	20	C3
2349514	2143	54	H4	20	C4
3175616	2953	54	H5	20	C5
1455420	1307	54	H7	20	C6
3553738	3303	54	H8	20	C7
339109	323	54	H9	20	C8
3660942	3417	54	H10	20	C9
1968132	1782	54	H12	20	C10
2598008	2396	55	A1	20	C11
2637719	2431	55	A2	20	C12
1995264	1805	55	A3	20	D1
2009874	1817	55	A5	20	D2
108486	98	55	A6	20	D3
1934005	1755	55	A8	20	D4
2538873	2336	55	A9	20	D5
578542	544	55	A10	20	D6
1451164	1302	55	B1	20	D7
3132440	2910	55	B3	20	D8
3140020	2919	55	B4	20	D9
3591998	3344	55	B5	20	D10
1723867	1559	55	B6	20	D11
743910	676	55	B7	20	D12
214371	200	55	B8	20	E1
2742909	2538	55	B9	20	E2
3806311	3556	55	B11	20	E3
2935094	2721	55	C1	20	E4
3329625	3098	55	C2	20	E5
2382645	2174	55	C3	20	E6
3566334	3317	55	C4	20	E7
3510366	3248	55	C5	20	E8
845713	768	55	C6	20	E9
1855870	1683	55	C7	20	E10
772061	702	55	C8	20	E11
2969984	2755	55	C9	20	E12
3587282	3339	55	C10	20	F1
867752	788	55	C11	20	F2
3092406	2868	55	C12	20	F3
693711	627	55	D1	20	F4
3686811	3443	55	D3	20	F5
918874	823	55	D4	20	F6
3361192	3125	55	D5	20	F7
137515	129	55	D6	20	F8
1512436	1358	55	D8	20	F9
156192	145	55	D9	20	F10
3197163	2977	55	D10	20	F11
1845596	1671	55	E4	20	F12
3723583	3482	55	E5	20	G1
1807406	1629	55	E6	20	G2
1786706	1613	55	E8	20	G3
178737	167	55	E9	20	G4
3985065	3728	55	E11	20	G5
3360279	3123	55	E12	20	G6
796917	728	55	F1	20	G7
385551	363	55	F2	20	G8
1312705	1154	55	F3	20	G9
2048814	1852	55	F4	20	G10
474357	452	55	F5	20	G11
1650178	1492	55	F6	20	G12
2582145	2380	55	F7	20	H1
799100	732	55	F8	20	H2
1907955	1734	55	F9	20	H3
2666416	2459	55	F10	20	H4
2499788	2298	55	F11	20	H5
642	1	55	G1	20	H6
1623016	1472	55	G2	20	H7
2564346	2364	55	G3	20	H8
2694651	2484	55	G4	20	H9
2530723	2327	55	G5	20	H10
997687	901	55	G6	20	H11
1824449	1651	55	G7	20	H12
2981008	2765	55	G8	21	A1
681338	618	55	G9	21	A2
3047027	2823	55	G10	21	A3
835267	760	55	G11	21	A4
3751750	3507	55	H1	21	A5
2565358	2366	55	H2	21	A6
3602657	3355	55	H3	21	A7
3896599	3637	55	H6	21	A8
2548905	2348	55	H7	21	A9
1958166	1774	55	H8	21	A10
3008132	2795	55	H9	21	A11
945330	849	56	A1	21	A12
3251543	3034	56	A2	21	B1
1973041	1786	56	A3	21	B2
98677	90	56	A4	21	B3
2986153	2772	56	A5	21	B4
1806035	1628	56	A6	21	B5
2933977	2719	56	A8	21	B6
1279300	1129	56	A9	21	B7
2438840	2239	56	A10	21	B8
3699742	3459	56	A12	21	B9
1360033	1200	56	B2	21	B10
2580583	2379	56	B3	21	B11
3305224	3075	56	B4	21	B12
1120924	998	56	B5	21	C1
394696	373	56	B6	21	C2
2045316	1849	56	B7	21	C3
2597633	2395	56	B8	21	C4
2828136	2617	56	B9	21	C5
2098096	1902	56	B10	21	C6
204499	190	56	B11	21	C7
3810351	3561	56	B12	21	C8
1479171	1326	56	C1	21	C9
2700159	2488	56	C2	21	C10
2918187	2703	56	C3	21	C11
1338371	1180	56	C7	21	C12
2649285	2444	56	C8	21	D1
3556904	3307	56	C10	21	D2
2789836	2579	56	C11	21	D3
1507187	1353	56	D2	21	D4
2873836	2655	56	D3	21	D5
3242737	3026	56	D4	21	D6
1372123	1212	56	D6	21	D7
3377191	3137	56	D7	21	D8
2628779	2423	56	D8	21	D9
1921788	1747	56	D9	21	D10
2996526	2783	56	D10	21	D11
2540865	2337	56	D11	21	D12
1302968	1145	56	E1	21	E1
2640673	2434	56	E2	21	E2
2603706	2399	56	E3	21	E3
3194242	2973	56	E4	21	E4
749271	683	56	E6	21	E5
3479825	3217	56	E7	21	E6
3492839	3229	56	E9	21	E7
1390977	1233	56	E10	21	E8
3576646	3328	56	E11	21	E9
2618024	2413	56	E12	21	E10
1434686	1288	56	F1	21	E11
2654285	2449	56	F3	21	E12
1380147	1222	56	F5	21	F1
3388033	3145	56	F6	21	F2
502201	481	56	F7	21	F3
29504	27	56	F8	21	F4
3002288	2790	56	F9	21	F5
1943579	1761	56	F10	21	F6
3169106	2945	56	F11	21	F7
4011657	3759	56	G1	21	F8
1629242	1477	56	G4	21	F9
1300113	1143	56	G5	21	F10
3286063	3060	56	G6	21	F11
188545	174	56	G9	21	F12
1826908	1654	56	G10	21	G1
1462653	1314	56	G11	21	G2
1067392	961	56	G12	21	G3
2843863	2627	56	H1	21	G4
371452	350	56	H2	21	G5
3570749	3324	56	H3	21	G6
1636567	1482	56	H6	21	G7
[truncated: 902 more rows]
